# Supplementary material for: Ferrocenylbutadiyne
Source: Acta Crystallogr Sect E Struct Rep Online. 2009 Feb 21;65(Pt 3):m298–9. doi: 10.1107/S1600536809005522 (PMC2968460; doi:10.1107/S1600536809005522)
Supplement: Supplementary file 2 [file e-65-0m298-Isup2.hkl]

data_I
#  FcCCCCH in P2(1)/c                      
_audit_creation_date        09-02-13
_audit_creation_method      CRYSTALS 

_cell_length_a                    7.9438(16)
_cell_angle_alpha                 90
_cell_length_b                    10.332(2)
_cell_angle_beta                  97.01(3)
_cell_length_c                    12.835(3)
_cell_angle_gamma                 90

# NOTE Fc on scale of Fo,      0.22157
# Status flags: 
#    o - used in refinement 
#    < - excluded by I/sigmaI cutoff 
#    x - excluded for another reason  

loop_
_refln_index_h
_refln_index_k
_refln_index_l
_refln_F_squared_meas
_refln_F_squared_calc
_refln_F_squared_sigma
_refln_observed_status
   1   0   0       14.55        0.00        0.12 x
   2   0   0      232.32      251.43        0.69 o
   3   0   0      156.67      187.81        0.70 o
   4   0   0       65.70       62.18        0.53 o
   5   0   0      165.49      170.33        0.96 o
   6   0   0        8.63        8.13        0.13 o
   7   0   0       17.56       17.63        0.20 o
   8   0   0       11.13       10.40        0.19 o
   9   0   0        1.37        2.19        0.11 o
  10   0   0        2.58        3.37        0.14 o
   1   1   0      302.23        0.00        2.03 x
   2   1   0      231.67      234.31        0.72 o
   3   1   0       37.40       38.22        0.36 o
   4   1   0      113.18      113.05        0.71 o
   5   1   0        0.20        0.06        0.05 o
   6   1   0       19.29       19.14        0.19 o
   7   1   0        1.35        1.24        0.09 o
   8   1   0        2.25        2.45        0.12 o
   9   1   0        1.74        1.70        0.12 o
  10   1   0        0.07        0.01        0.05 o
   0   2   0       31.28        0.00        0.21 x
   1   2   0       38.01       35.13        0.26 o
   2   2   0      221.66      206.22        0.75 o
   3   2   0        0.72        0.04        0.07 o
   4   2   0        0.10        0.11        0.02 o
   5   2   0        6.73        6.97        0.11 o
   6   2   0        2.98        2.48        0.10 o
   7   2   0        1.54        1.24        0.09 o
   8   2   0        1.28        1.53        0.10 o
   9   2   0       -0.28        0.00        0.10 o
  10   2   0        0.40        0.36        0.13 o
   1   3   0       20.22       25.02        0.22 o
   2   3   0       21.01       20.71        0.26 o
   3   3   0        1.85        2.56        0.06 o
   4   3   0      165.87      162.21        0.90 o
   5   3   0        7.28        6.29        0.12 o
   6   3   0       31.00       28.73        0.35 o
   7   3   0        1.11        0.89        0.09 o
   8   3   0        3.63        3.94        0.12 o
   9   3   0        4.25        4.52        0.15 o
   0   4   0      104.98      100.75        0.55 o
   1   4   0       43.08       40.13        0.37 o
   2   4   0       74.03       70.91        0.52 o
   3   4   0        8.72        9.46        0.10 o
   4   4   0        0.16        0.12        0.03 o
   5   4   0       31.52       29.92        0.33 o
   6   4   0        4.52        4.46        0.12 o
   7   4   0       19.34       19.59        0.22 o
   8   4   0        2.39        2.07        0.11 o
   9   4   0        0.10        0.01        0.06 o
   1   5   0        0.03        0.07        0.01 o
   2   5   0        0.43        0.13        0.07 o
   3   5   0        2.83        1.97        0.08 o
   4   5   0        0.64        0.21        0.10 o
   5   5   0        0.42        0.46        0.09 o
   6   5   0        6.62        6.17        0.14 o
   7   5   0        0.06        0.09        0.04 o
   8   5   0        0.13        0.43        0.07 o
   9   5   0        0.13        0.17        0.04 o
   0   6   0      147.26      151.14        0.81 o
   1   6   0        7.48        8.36        0.10 o
   2   6   0       78.37       78.32        0.63 o
   3   6   0       21.22       21.07        0.26 o
   4   6   0        1.75        1.46        0.08 o
   5   6   0       39.82       39.19        0.40 o
   6   6   0        2.87        3.74        0.12 o
   7   6   0        5.51        4.76        0.14 o
   8   6   0        4.90        5.02        0.16 o
   9   6   0        0.08        0.08        0.06 o
   1   7   0       48.48       47.55        0.52 o
   2   7   0       25.83       26.19        0.28 o
   3   7   0       26.77       25.46        0.30 o
   4   7   0       14.89       14.48        0.18 o
   5   7   0       -0.14        0.02        0.06 o
   6   7   0       26.81       24.60        0.27 o
   7   7   0        0.93        0.96        0.19 o
   8   7   0        0.80        0.43        0.20 o
   0   8   0        5.31        4.98        0.10 o
   1   8   0        3.45        3.29        0.09 o
   2   8   0        0.67        0.74        0.11 o
   3   8   0       -0.07        0.01        0.03 o
   4   8   0        2.31        1.93        0.10 o
   5   8   0        5.38        5.21        0.14 o
   6   8   0        1.41        1.35        0.11 o
   7   8   0        0.90        0.84        0.19 o
   8   8   0        0.11        0.09        0.07 o
   1   9   0        5.06        5.63        0.12 o
   2   9   0        0.92        1.09        0.15 o
   3   9   0        0.15        0.05        0.04 o
   4   9   0        7.15        6.64        0.15 o
   5   9   0        1.80        1.53        0.11 o
   6   9   0        2.55        2.11        0.12 o
   7   9   0        0.79        0.52        0.18 o
   0  10   0       26.10       26.65        0.24 o
   1  10   0        1.32        1.29        0.09 o
   2  10   0       13.61       14.62        0.19 o
   3  10   0       16.35       16.53        0.21 o
   4  10   0        1.24        1.34        0.10 o
   5  10   0       10.11       10.33        0.19 o
   6  10   0        0.27        0.43        0.07 o
   1  11   0       10.38       10.68        0.18 o
   2  11   0        2.16        2.05        0.11 o
   3  11   0        3.53        3.66        0.13 o
   4  11   0        3.63        3.68        0.14 o
   5  11   0        0.26        0.36        0.06 o
   0  12   0        1.59        1.30        0.11 o
   1  12   0        0.04        0.03        0.04 o
   2  12   0        1.24        0.90        0.10 o
   3  12   0        0.81        0.79        0.18 o
   4  12   0       -0.14        0.01        0.07 o
   1  13   0        5.06        4.99        0.16 o
   2  13   0        0.34        0.31        0.10 o
 -10   1   1        0.89        0.87        0.21 o
  -9   1   1        4.47        4.76        0.15 o
  -8   1   1        8.41        9.22        0.17 o
  -7   1   1        0.24        0.21        0.07 o
  -6   1   1       24.46       23.68        0.30 o
  -5   1   1       45.17       39.48        0.51 o
  -4   1   1       78.99       75.87        0.59 o
  -3   1   1      201.47      176.99        0.81 o
  -2   1   1        0.46        0.44        0.04 o
  -1   1   1      785.05        0.00        3.40 x
   0   1   1      169.72        0.00        0.92 x
   1   1   1      645.59        0.00        3.18 x
   2   1   1       47.53       51.95        0.34 o
   3   1   1       10.58        7.73        0.10 o
   4   1   1      180.09      183.73        0.90 o
   5   1   1       19.88       19.97        0.18 o
   6   1   1       27.32       25.37        0.32 o
   7   1   1       14.62       14.63        0.19 o
   8   1   1        1.55        1.83        0.10 o
   9   1   1        5.87        6.02        0.16 o
  10   1   1        0.35        0.25        0.12 o
 -10   2   1        3.11        4.07        0.14 o
  -9   2   1        0.86        1.06        0.19 o
  -8   2   1        0.44        0.62        0.12 o
  -7   2   1       19.38       19.78        0.21 o
  -6   2   1        1.52        1.46        0.08 o
  -5   2   1       87.70       83.20        0.71 o
  -4   2   1       90.84       85.33        0.65 o
  -3   2   1       51.00       49.69        0.43 o
  -2   2   1       29.99       24.59        0.28 o
  -1   2   1        2.31        1.02        0.04 o
   0   2   1      716.23      581.45        2.44 o
   1   2   1      429.70      323.03        2.98 o
   2   2   1      101.75       92.66        0.52 o
   3   2   1       83.77       84.24        0.55 o
   4   2   1        0.81        0.21        0.09 o
   5   2   1       87.76       86.29        0.72 o
   6   2   1        9.06        8.99        0.14 o
   7   2   1       10.16        9.25        0.16 o
   8   2   1        8.62        8.02        0.17 o
   9   2   1        0.09        0.28        0.05 o
  10   2   1        1.10        1.34        0.11 o
 -10   3   1       -0.02        0.22        0.03 o
  -9   3   1        1.07        1.10        0.11 o
  -8   3   1        2.88        2.91        0.11 o
  -7   3   1        0.01        0.00        0.01 o
  -6   3   1        5.45        5.75        0.12 o
  -5   3   1        3.06        2.26        0.09 o
  -4   3   1        1.51        1.07        0.07 o
  -3   3   1       25.12       24.25        0.32 o
  -2   3   1       33.36       29.27        0.32 o
  -1   3   1       10.81        8.10        0.12 o
   0   3   1        6.94        6.17        0.07 o
   1   3   1        5.08        4.90        0.06 o
   2   3   1        1.36        1.65        0.05 o
   3   3   1        9.78        7.75        0.10 o
   4   3   1       20.34       20.84        0.24 o
   5   3   1        0.73        0.33        0.10 o
   6   3   1        0.07        0.02        0.03 o
   7   3   1        0.37        0.26        0.09 o
   8   3   1        0.78        0.74        0.16 o
   9   3   1        0.30        0.19        0.10 o
  -9   4   1        0.68        0.61        0.18 o
  -8   4   1        4.59        4.27        0.14 o
  -7   4   1        1.03        0.56        0.09 o
  -6   4   1        4.71        4.19        0.12 o
  -5   4   1       27.41       27.04        0.31 o
  -4   4   1        1.27        0.24        0.07 o
  -3   4   1       21.43       22.40        0.32 o
  -2   4   1       58.85       61.33        0.46 o
  -1   4   1       45.14       36.06        0.38 o
   0   4   1       56.62       56.27        0.29 o
   1   4   1       45.24       37.26        0.38 o
   2   4   1       17.03       16.87        0.18 o
   3   4   1       84.41       79.65        0.62 o
   4   4   1        0.07        0.07        0.03 o
   5   4   1       14.23       14.46        0.16 o
   6   4   1        2.22        1.89        0.10 o
   7   4   1        4.91        3.97        0.13 o
   8   4   1        0.80        0.41        0.16 o
   9   4   1        0.23        0.27        0.07 o
  -9   5   1        3.77        3.97        0.15 o
  -8   5   1        9.98       10.72        0.19 o
  -7   5   1        2.77        2.12        0.11 o
  -6   5   1       38.32       33.39        0.41 o
  -5   5   1        6.04        6.19        0.12 o
  -4   5   1       62.34       62.24        0.61 o
  -3   5   1      111.94      118.97        0.75 o
  -2   5   1        9.75        9.60        0.11 o
  -1   5   1      269.60      282.09        1.02 o
   0   5   1       17.80       19.41        0.13 o
   1   5   1      154.59      161.13        0.78 o
   2   5   1      140.21      147.51        0.78 o
   3   5   1        7.12        6.75        0.10 o
   4   5   1       27.24       27.74        0.29 o
   5   5   1       18.88       19.77        0.19 o
   6   5   1       24.62       23.65        0.33 o
   7   5   1        7.68        6.43        0.16 o
   8   5   1        0.07        0.04        0.05 o
   9   5   1        3.37        3.67        0.15 o
  -9   6   1        0.65        0.83        0.18 o
  -8   6   1        0.47        0.26        0.14 o
  -7   6   1        6.19        5.95        0.15 o
  -6   6   1        3.57        3.81        0.12 o
  -5   6   1       31.22       29.93        0.36 o
  -4   6   1        2.83        2.66        0.09 o
  -3   6   1        8.22        7.17        0.12 o
  -2   6   1       42.49       44.32        0.47 o
  -1   6   1       15.31       12.78        0.20 o
   0   6   1       47.35       49.30        0.33 o
   1   6   1       26.85       28.48        0.37 o
   2   6   1        9.49       10.09        0.12 o
   3   6   1       17.02       17.32        0.23 o
   4   6   1        0.24        0.29        0.04 o
   5   6   1        1.80        1.38        0.09 o
   6   6   1        6.29        6.51        0.15 o
   7   6   1        4.00        3.58        0.13 o
   8   6   1        1.71        1.59        0.11 o
   9   6   1       -0.08        0.01        0.06 o
  -8   7   1       -0.13        0.01        0.06 o
  -7   7   1       -0.04        0.28        0.04 o
  -6   7   1       11.36       11.11        0.18 o
  -5   7   1        0.48        0.46        0.11 o
  -4   7   1        7.52        7.27        0.13 o
  -3   7   1        1.44        1.53        0.08 o
  -2   7   1        0.19        0.03        0.03 o
  -1   7   1        9.14       10.07        0.12 o
   0   7   1        3.97        3.64        0.06 o
   1   7   1        6.00        6.21        0.11 o
   2   7   1        0.19        0.32        0.05 o
   3   7   1        3.90        3.05        0.10 o
   4   7   1        0.07        0.07        0.03 o
   5   7   1        5.08        4.77        0.13 o
   6   7   1        0.35        0.33        0.11 o
   7   7   1        4.63        5.07        0.15 o
   8   7   1        0.14        0.12        0.07 o
  -8   8   1        0.50        0.48        0.16 o
  -7   8   1        6.32        6.27        0.16 o
  -6   8   1       -0.09        0.00        0.05 o
  -5   8   1       22.84       22.58        0.24 o
  -4   8   1       12.94       12.25        0.18 o
  -3   8   1       13.49       14.22        0.17 o
  -2   8   1       23.12       23.76        0.29 o
  -1   8   1        1.11        1.10        0.07 o
   0   8   1       13.96       14.68        0.11 o
   1   8   1        7.75        8.46        0.12 o
   2   8   1       10.72       11.27        0.15 o
   3   8   1        8.31        7.96        0.14 o
   4   8   1        0.45        0.19        0.09 o
   5   8   1       19.91       19.54        0.23 o
   6   8   1        3.96        4.23        0.13 o
   7   8   1        2.88        2.59        0.13 o
   8   8   1        1.00        1.17        0.22 o
  -7   9   1        0.06        0.13        0.03 o
  -6   9   1        4.46        4.36        0.14 o
  -5   9   1        4.78        4.83        0.14 o
  -4   9   1        3.47        3.44        0.12 o
  -3   9   1       10.59       10.36        0.16 o
  -2   9   1        0.65        0.58        0.13 o
  -1   9   1       28.49       28.37        0.34 o
   0   9   1        1.52        1.63        0.06 o
   1   9   1        5.05        6.00        0.11 o
   2   9   1       16.34       16.30        0.19 o
   3   9   1        4.77        4.99        0.12 o
   4   9   1       15.21       15.57        0.20 o
   5   9   1        0.00        0.05        0.01 o
   6   9   1        5.04        5.32        0.15 o
   7   9   1        0.73        0.63        0.17 o
  -6  10   1        0.04        0.03        0.04 o
  -5  10   1       -0.19        0.00        0.08 o
  -4  10   1        2.10        1.99        0.11 o
  -3  10   1        3.07        2.64        0.11 o
  -2  10   1       -0.10        0.00        0.05 o
  -1  10   1        0.63        0.59        0.14 o
   0  10   1        1.35        1.47        0.06 o
   1  10   1        1.91        1.59        0.10 o
   2  10   1        0.10        0.14        0.03 o
   3  10   1       -0.09        0.05        0.05 o
   4  10   1        0.82        0.95        0.18 o
   5  10   1        0.39        0.32        0.11 o
   6  10   1       -0.10        0.00        0.06 o
  -5  11   1        0.41        0.28        0.12 o
  -4  11   1        3.62        3.45        0.13 o
  -3  11   1        5.95        5.70        0.15 o
  -2  11   1        0.30        0.27        0.07 o
  -1  11   1        7.95        7.86        0.16 o
   0  11   1        9.48        9.38        0.12 o
   1  11   1       18.95       17.43        0.23 o
   2  11   1        4.68        5.13        0.14 o
   3  11   1        0.08        0.07        0.05 o
   4  11   1        5.57        5.08        0.15 o
   5  11   1        0.58        0.57        0.15 o
  -4  12   1        2.73        2.20        0.13 o
  -3  12   1        1.45        1.53        0.11 o
  -2  12   1        8.89        8.47        0.18 o
  -1  12   1        0.79        0.94        0.18 o
   0  12   1        8.54        7.70        0.12 o
   1  12   1        1.71        1.51        0.11 o
   2  12   1        1.28        1.35        0.11 o
   3  12   1        7.77        7.20        0.18 o
   4  12   1       -0.10        0.01        0.06 o
  -2  13   1        0.44        0.42        0.13 o
  -1  13   1        0.02        0.04        0.03 o
   0  13   1       -0.03        0.02        0.02 o
   1  13   1        0.04        0.02        0.02 o
   2  13   1        0.07        0.01        0.05 o
 -10   0   2        3.77        3.91        0.16 o
  -9   0   2        7.42        9.04        0.18 o
  -8   0   2        3.00        3.14        0.12 o
  -7   0   2       18.63       19.86        0.21 o
  -6   0   2        4.72        5.30        0.11 o
  -5   0   2       71.45       71.92        0.63 o
  -4   0   2      189.27      203.47        0.90 o
  -3   0   2        0.41        0.23        0.05 o
  -2   0   2       58.71       72.46        0.37 o
  -1   0   2       26.62        0.00        0.20 x
   0   0   2      429.63        0.00        1.67 x
   1   0   2     2039.34     2052.47        6.26 o
   2   0   2       44.90       48.35        0.34 o
   3   0   2      184.21      200.62        0.81 o
   4   0   2       52.22       55.43        0.50 o
   5   0   2       69.93       71.22        0.65 o
   6   0   2       44.35       44.45        0.41 o
   7   0   2        0.09        0.11        0.05 o
   8   0   2       17.92       15.93        0.23 o
   9   0   2        0.52        0.17        0.14 o
  10   0   2        1.31        1.76        0.12 o
 -10   1   2        0.63        0.85        0.17 o
  -9   1   2        0.83        0.83        0.20 o
  -8   1   2        4.41        4.48        0.13 o
  -7   1   2       -0.09        0.01        0.04 o
  -6   1   2       19.76       18.44        0.19 o
  -5   1   2       16.76       16.22        0.16 o
  -4   1   2       27.29       27.06        0.25 o
  -3   1   2       51.88       47.93        0.42 o
  -2   1   2      114.95      103.30        0.53 o
  -1   1   2      416.51      291.21        2.80 o
   0   1   2      119.57        0.00        0.29 x
   1   1   2      214.32      240.38        0.62 o
   2   1   2        3.19        5.56        0.06 o
   3   1   2        1.36        1.28        0.05 o
   4   1   2      101.42      105.98        0.70 o
   5   1   2       19.67       18.50        0.18 o
   6   1   2        3.46        3.44        0.10 o
   7   1   2        4.43        4.42        0.12 o
   8   1   2        0.64        0.66        0.16 o
   9   1   2        1.85        1.71        0.12 o
 -10   2   2        0.00        0.00        0.01 o
  -9   2   2        2.87        3.47        0.13 o
  -8   2   2        1.99        2.02        0.11 o
  -7   2   2        0.87        0.89        0.15 o
  -6   2   2        2.95        2.74        0.10 o
  -5   2   2        0.70        0.70        0.12 o
  -4   2   2       17.38       17.41        0.21 o
  -3   2   2        0.01        0.01        0.01 o
  -2   2   2      105.78       84.81        0.54 o
  -1   2   2      829.88      655.70        4.31 o
   0   2   2        0.06        0.02        0.01 o
   1   2   2        7.41        7.38        0.10 o
   2   2   2       41.90       42.03        0.35 o
   3   2   2       45.19       41.36        0.42 o
   4   2   2       19.54       18.94        0.23 o
   5   2   2        2.28        2.23        0.08 o
   6   2   2        4.16        4.38        0.11 o
   7   2   2       -0.04        0.00        0.03 o
   8   2   2        2.84        3.31        0.12 o
   9   2   2        0.11        0.16        0.06 o
 -10   3   2        0.78        0.80        0.19 o
  -9   3   2        1.79        1.72        0.11 o
  -8   3   2       10.36       11.42        0.18 o
  -7   3   2        3.40        3.65        0.11 o
  -6   3   2       17.54       15.53        0.19 o
  -5   3   2       48.45       45.07        0.55 o
  -4   3   2       29.31       25.71        0.39 o
  -3   3   2      199.22      184.28        0.89 o
  -2   3   2       16.38       15.50        0.24 o
  -1   3   2       16.53       13.79        0.22 o
   0   3   2       14.54       18.49        0.14 o
   1   3   2       59.06       54.14        0.40 o
   2   3   2      150.40      160.05        0.71 o
   3   3   2        1.25        1.38        0.05 o
   4   3   2       22.09       26.07        0.25 o
   5   3   2       42.56       43.02        0.53 o
   6   3   2       18.24       17.23        0.20 o
   7   3   2       14.64       15.18        0.20 o
   8   3   2        0.06        0.03        0.04 o
   9   3   2        1.87        1.96        0.12 o
  -9   4   2        4.81        5.22        0.16 o
  -8   4   2        0.00        0.00        0.01 o
  -7   4   2       10.77       11.33        0.18 o
  -6   4   2       15.18       15.38        0.18 o
  -5   4   2       17.11       17.91        0.18 o
  -4   4   2      159.12      147.22        0.93 o
  -3   4   2        1.08        0.54        0.06 o
  -2   4   2       72.85       76.98        0.52 o
  -1   4   2        9.25        8.88        0.13 o
   0   4   2       99.37      104.26        0.39 o
   1   4   2      160.12      168.60        0.73 o
   2   4   2       12.32       12.58        0.16 o
   3   4   2       77.06       79.86        0.60 o
   4   4   2        0.88        1.42        0.11 o
   5   4   2        4.25        4.53        0.11 o
   6   4   2       10.58       10.83        0.16 o
   7   4   2        0.26        0.24        0.06 o
   8   4   2        7.51        6.85        0.16 o
   9   4   2        0.55        0.49        0.15 o
  -9   5   2        0.04        0.02        0.04 o
  -8   5   2        0.65        1.13        0.16 o
  -7   5   2        5.12        5.24        0.14 o
  -6   5   2        2.45        2.61        0.10 o
  -5   5   2        9.62        8.51        0.15 o
  -4   5   2       14.44       11.72        0.16 o
  -3   5   2        1.61        2.11        0.07 o
  -2   5   2       24.15       20.98        0.34 o
  -1   5   2        1.20        1.04        0.06 o
   0   5   2        0.94        1.19        0.08 o
   1   5   2        0.12        0.23        0.02 o
   2   5   2        6.29        5.64        0.10 o
   3   5   2       -0.14        0.01        0.04 o
   4   5   2        0.01        0.02        0.01 o
   5   5   2        2.05        1.61        0.09 o
   6   5   2        0.58        0.77        0.14 o
   7   5   2        0.87        0.70        0.19 o
   8   5   2        0.04        0.00        0.02 o
   9   5   2        0.09        0.00        0.05 o
  -9   6   2        3.08        3.12        0.15 o
  -8   6   2        0.75        0.80        0.19 o
  -7   6   2       16.47       15.46        0.22 o
  -6   6   2        3.83        3.02        0.12 o
  -5   6   2       18.70       18.89        0.20 o
  -4   6   2       35.64       34.35        0.50 o
  -3   6   2        2.71        3.09        0.08 o
  -2   6   2      121.20      124.40        0.79 o
  -1   6   2       30.73       27.80        0.39 o
   0   6   2       53.66       55.04        0.36 o
   1   6   2       91.95       94.54        0.67 o
   2   6   2       11.36       10.69        0.13 o
   3   6   2       36.07       34.16        0.47 o
   4   6   2        0.43        0.32        0.08 o
   5   6   2        2.05        2.52        0.09 o
   6   6   2       23.05       22.49        0.24 o
   7   6   2        1.57        1.33        0.11 o
   8   6   2        0.77        0.69        0.18 o
  -8   7   2        8.36        9.01        0.19 o
  -7   7   2       -0.15        0.00        0.07 o
  -6   7   2       18.39       17.10        0.22 o
  -5   7   2       22.69       19.65        0.23 o
  -4   7   2       19.72       19.46        0.20 o
  -3   7   2       31.89       31.77        0.33 o
  -2   7   2        1.09        0.90        0.07 o
  -1   7   2       77.27       78.29        0.66 o
   0   7   2       20.07       20.09        0.17 o
   1   7   2       15.77       16.42        0.16 o
   2   7   2       50.72       50.71        0.56 o
   3   7   2        0.29        0.21        0.06 o
   4   7   2       23.45       23.21        0.22 o
   5   7   2        5.43        5.72        0.13 o
   6   7   2        7.25        7.03        0.16 o
   7   7   2        4.99        4.73        0.15 o
   8   7   2        0.29        0.38        0.08 o
  -8   8   2        0.08        0.00        0.05 o
  -7   8   2        0.07        0.11        0.05 o
  -6   8   2        1.46        1.99        0.11 o
  -5   8   2        0.42        0.24        0.12 o
  -4   8   2        6.62        6.50        0.14 o
  -3   8   2        0.06        0.01        0.02 o
  -2   8   2        1.10        0.80        0.08 o
  -1   8   2        0.97        0.76        0.14 o
   0   8   2        4.67        4.52        0.07 o
   1   8   2        1.38        1.27        0.07 o
   2   8   2        0.58        0.47        0.11 o
   3   8   2        4.03        4.61        0.11 o
   4   8   2        1.67        1.53        0.10 o
   5   8   2        2.44        2.58        0.11 o
   6   8   2        0.02        0.15        0.03 o
   7   8   2        0.50        0.28        0.13 o
  -7   9   2        0.01        0.15        0.02 o
  -6   9   2        4.63        4.52        0.14 o
  -5   9   2        0.96        0.92        0.20 o
  -4   9   2        6.98        6.75        0.15 o
  -3   9   2       12.40       12.97        0.18 o
  -2   9   2        6.88        6.80        0.13 o
  -1   9   2        3.11        3.25        0.10 o
   0   9   2        4.84        4.75        0.08 o
   1   9   2        1.29        1.74        0.08 o
   2   9   2       13.85       13.68        0.18 o
   3   9   2        0.35        0.24        0.09 o
   4   9   2        1.69        1.50        0.10 o
   5   9   2        2.48        2.13        0.12 o
   6   9   2        0.60        0.68        0.15 o
   7   9   2        1.04        0.78        0.11 o
  -6  10   2        0.83        1.13        0.18 o
  -5  10   2        4.22        4.13        0.14 o
  -4  10   2       11.03       11.54        0.19 o
  -3  10   2        0.38        0.59        0.10 o
  -2  10   2       25.39       27.53        0.25 o
  -1  10   2        8.21        8.16        0.15 o
   0  10   2       12.80       13.33        0.13 o
   1  10   2       19.56       19.37        0.22 o
   2  10   2        1.12        1.17        0.09 o
   3  10   2       12.53       11.21        0.19 o
   4  10   2        5.03        4.56        0.15 o
   5  10   2        4.00        3.83        0.14 o
   6  10   2        3.19        2.59        0.14 o
  -5  11   2        0.48        0.35        0.14 o
  -4  11   2        0.04        0.03        0.02 o
  -3  11   2        3.89        3.74        0.13 o
  -2  11   2        2.30        2.31        0.11 o
  -1  11   2        5.34        5.71        0.14 o
   0  11   2        6.10        5.89        0.10 o
   1  11   2        1.08        1.32        0.10 o
   2  11   2        4.38        4.06        0.13 o
   3  11   2        1.45        1.33        0.11 o
   4  11   2        3.40        3.04        0.13 o
   5  11   2        1.08        0.89        0.11 o
  -4  12   2        0.36        0.38        0.12 o
  -3  12   2        0.00        0.01        0.01 o
  -2  12   2        0.98        1.05        0.20 o
  -1  12   2        1.67        1.55        0.11 o
   0  12   2        0.28        0.27        0.06 o
   1  12   2        0.52        0.64        0.14 o
   2  12   2        0.53        0.47        0.13 o
   3  12   2        0.03        0.01        0.03 o
   4  12   2        0.52        0.62        0.16 o
  -2  13   2        0.12        0.07        0.06 o
  -1  13   2        0.72        0.82        0.19 o
   0  13   2        2.35        2.39        0.09 o
   1  13   2        0.72        0.55        0.17 o
   2  13   2        2.61        2.60        0.12 o
 -10   1   3        3.27        3.29        0.15 o
  -9   1   3        0.31        0.33        0.08 o
  -8   1   3       16.33       17.84        0.22 o
  -7   1   3        1.39        1.46        0.09 o
  -6   1   3        3.98        4.13        0.10 o
  -5   1   3       52.00       52.53        0.56 o
  -4   1   3        3.59        2.74        0.08 o
  -3   1   3       85.76       85.06        0.56 o
  -2   1   3      163.85      134.46        0.68 o
  -1   1   3        3.03        2.81        0.05 o
   0   1   3      566.40      464.63        2.50 o
   1   1   3       45.81       44.69        0.33 o
   2   1   3       70.53       75.60        0.47 o
   3   1   3        0.64        0.82        0.08 o
   4   1   3        3.02        4.34        0.08 o
   5   1   3       48.80       47.39        0.40 o
   6   1   3        1.27        1.21        0.08 o
   7   1   3       12.31       13.05        0.18 o
   8   1   3        2.87        2.86        0.12 o
   9   1   3        2.25        2.69        0.13 o
 -10   2   3       -0.06        0.08        0.05 o
  -9   2   3       12.69       13.53        0.21 o
  -8   2   3        0.02        0.01        0.03 o
  -7   2   3       11.27       11.28        0.17 o
  -6   2   3       26.04       25.32        0.32 o
  -5   2   3       23.70       22.20        0.28 o
  -4   2   3      219.05      202.94        1.03 o
  -3   2   3        8.45        8.09        0.10 o
  -2   2   3       53.41       60.73        0.41 o
  -1   2   3       70.74       60.26        0.41 o
   0   2   3        5.30        7.40        0.04 o
   1   2   3      169.90      193.70        0.66 o
   2   2   3       13.94       11.37        0.16 o
   3   2   3      157.68      163.98        0.81 o
   4   2   3       40.00       40.23        0.33 o
   5   2   3       23.21       24.18        0.20 o
   6   2   3       25.01       25.32        0.23 o
   7   2   3        0.12        0.02        0.03 o
   8   2   3        8.68        7.54        0.17 o
   9   2   3        1.57        1.22        0.12 o
 -10   3   3        0.31        0.21        0.11 o
  -9   3   3        0.03        0.04        0.03 o
  -8   3   3        0.45        0.43        0.12 o
  -7   3   3       13.28       12.62        0.18 o
  -6   3   3        6.41        5.72        0.13 o
  -5   3   3       10.14        8.97        0.14 o
  -4   3   3        4.54        4.45        0.09 o
  -3   3   3        7.49        6.82        0.10 o
  -2   3   3        6.03        7.58        0.08 o
  -1   3   3        8.12        7.90        0.08 o
   0   3   3        2.82        3.70        0.04 o
   1   3   3        0.16        0.15        0.02 o
   2   3   3       29.02       27.65        0.33 o
   3   3   3       23.26       20.00        0.24 o
   4   3   3        5.42        4.83        0.10 o
   5   3   3       13.21       13.29        0.16 o
   6   3   3        2.98        3.06        0.10 o
   7   3   3        0.33        0.47        0.09 o
   8   3   3        0.23        0.19        0.06 o
   9   3   3        0.58        0.46        0.15 o
  -9   4   3        1.37        1.53        0.12 o
  -8   4   3        0.01        0.01        0.02 o
  -7   4   3       14.25       13.49        0.20 o
  -6   4   3        0.74        0.76        0.14 o
  -5   4   3        4.26        4.14        0.11 o
  -4   4   3       88.80       87.05        0.71 o
  -3   4   3      109.03       93.13        0.72 o
  -2   4   3       31.44       33.21        0.36 o
  -1   4   3       18.68       21.35        0.19 o
   0   4   3        4.69        6.64        0.05 o
   1   4   3       58.22       63.66        0.47 o
   2   4   3       23.35       22.06        0.32 o
   3   4   3       37.13       34.68        0.44 o
   4   4   3       22.41       20.14        0.27 o
   5   4   3        2.55        2.91        0.09 o
   6   4   3       12.69       12.16        0.18 o
   7   4   3        0.33        0.14        0.10 o
   8   4   3        1.84        2.04        0.12 o
   9   4   3        0.12        0.11        0.03 o
  -9   5   3       -0.13        0.00        0.07 o
  -8   5   3       11.82       12.44        0.20 o
  -7   5   3        8.19        9.12        0.16 o
  -6   5   3       11.48       10.90        0.17 o
  -5   5   3       47.02       45.08        0.59 o
  -4   5   3        1.52        1.44        0.08 o
  -3   5   3      192.09      190.80        1.00 o
  -2   5   3      100.91      105.24        0.68 o
  -1   5   3       92.42       93.82        0.62 o
   0   5   3      186.01      205.00        0.62 o
   1   5   3        6.81        6.33        0.10 o
   2   5   3      212.99      213.71        1.01 o
   3   5   3       15.57       16.00        0.15 o
   4   5   3       13.18       12.60        0.15 o
   5   5   3       17.48       17.19        0.19 o
   6   5   3        0.77        0.78        0.16 o
   7   5   3       20.24       19.99        0.24 o
   8   5   3        0.05        0.02        0.04 o
   9   5   3        0.12        0.08        0.07 o
  -9   6   3        0.92        0.99        0.23 o
  -8   6   3        0.81        1.06        0.20 o
  -7   6   3        4.64        4.32        0.14 o
  -6   6   3        1.63        1.46        0.10 o
  -5   6   3        0.02        0.15        0.02 o
  -4   6   3       49.04       49.36        0.59 o
  -3   6   3       13.96       12.40        0.15 o
  -2   6   3       45.72       45.49        0.50 o
  -1   6   3       19.19       18.70        0.23 o
   0   6   3       37.08       34.31        0.31 o
   1   6   3       75.62       74.97        0.63 o
   2   6   3        1.46        1.33        0.07 o
   3   6   3       22.64       22.71        0.28 o
   4   6   3        5.78        5.72        0.12 o
   5   6   3        2.72        2.56        0.10 o
   6   6   3        3.35        3.57        0.12 o
   7   6   3       -0.04        0.00        0.04 o
   8   6   3        0.38        0.32        0.12 o
  -8   7   3        0.74        0.76        0.19 o
  -7   7   3       -0.03        0.20        0.03 o
  -6   7   3        0.41        0.33        0.12 o
  -5   7   3        5.07        4.25        0.13 o
  -4   7   3       11.10       10.97        0.16 o
  -3   7   3       11.90       11.23        0.16 o
  -2   7   3        1.52        1.61        0.08 o
  -1   7   3        2.07        2.10        0.08 o
   0   7   3       16.42       16.09        0.16 o
   1   7   3        0.95        0.82        0.14 o
   2   7   3        7.17        6.81        0.12 o
   3   7   3        0.84        0.86        0.13 o
   4   7   3        0.09        0.03        0.04 o
   5   7   3        1.09        0.89        0.09 o
   6   7   3        0.38        0.39        0.11 o
   7   7   3        0.60        0.39        0.15 o
   8   7   3       -0.14        0.18        0.07 o
  -8   8   3        0.05        0.04        0.04 o
  -7   8   3        4.23        3.47        0.14 o
  -6   8   3       10.28        9.44        0.18 o
  -5   8   3        3.25        2.98        0.12 o
  -4   8   3       22.96       21.14        0.23 o
  -3   8   3        1.20        1.00        0.09 o
  -2   8   3       40.94       41.15        0.55 o
  -1   8   3       19.74       18.14        0.27 o
   0   8   3        5.06        4.87        0.08 o
   1   8   3       33.86       34.05        0.35 o
   2   8   3        0.01        0.05        0.01 o
   3   8   3       29.26       26.30        0.35 o
   4   8   3        2.27        1.93        0.10 o
   5   8   3        1.27        1.52        0.10 o
   6   8   3       10.62        9.55        0.19 o
   7   8   3        0.28        0.27        0.07 o
  -7   9   3        0.45        0.64        0.15 o
  -6   9   3        2.24        2.62        0.12 o
  -5   9   3        9.38        9.22        0.18 o
  -4   9   3        0.01        0.08        0.02 o
  -3   9   3        9.89        9.34        0.16 o
  -2   9   3        1.67        1.46        0.10 o
  -1   9   3        2.20        1.87        0.09 o
   0   9   3       19.80       19.03        0.14 o
   1   9   3        0.54        0.56        0.12 o
   2   9   3        7.00        6.97        0.14 o
   3   9   3        3.45        3.18        0.12 o
   4   9   3        6.81        6.85        0.15 o
   5   9   3        6.04        5.40        0.15 o
   6   9   3        0.53        0.67        0.15 o
   7   9   3        1.40        1.35        0.12 o
  -6  10   3       -0.04        0.00        0.04 o
  -5  10   3        0.44        0.41        0.12 o
  -4  10   3        0.00        0.01        0.01 o
  -3  10   3        2.34        1.96        0.11 o
  -2  10   3        2.14        2.17        0.11 o
  -1  10   3        0.85        0.86        0.18 o
   0  10   3        0.76        0.84        0.10 o
   1  10   3        1.67        1.97        0.10 o
   2  10   3        1.60        1.20        0.10 o
   3  10   3        0.00        0.00        0.01 o
   4  10   3        0.12        0.01        0.06 o
   5  10   3        0.19        0.07        0.05 o
   6  10   3       -0.06        0.10        0.05 o
  -5  11   3        2.91        2.83        0.13 o
  -4  11   3        0.27        0.21        0.09 o
  -3  11   3        6.83        6.69        0.16 o
  -2  11   3        2.18        2.44        0.11 o
  -1  11   3        3.57        3.52        0.13 o
   0  11   3        5.14        5.30        0.10 o
   1  11   3        0.36        0.48        0.11 o
   2  11   3       10.41       10.23        0.18 o
   3  11   3        1.62        1.99        0.10 o
   4  11   3        0.33        0.26        0.10 o
   5  11   3        2.44        2.35        0.12 o
  -4  12   3        3.13        2.77        0.13 o
  -3  12   3        0.19        0.26        0.04 o
  -2  12   3        4.40        4.53        0.14 o
  -1  12   3        4.58        4.69        0.14 o
   0  12   3        0.69        0.66        0.12 o
   1  12   3        6.17        6.08        0.16 o
   2  12   3        0.00        0.00        0.01 o
   3  12   3        0.73        0.84        0.17 o
  -1  13   3        0.73        0.66        0.17 o
   0  13   3       -0.04        0.01        0.02 o
   1  13   3        0.09        0.11        0.05 o
 -10   0   4        2.09        2.84        0.13 o
  -9   0   4       17.97       19.10        0.26 o
  -8   0   4        2.81        3.08        0.12 o
  -7   0   4       15.64       16.53        0.19 o
  -6   0   4       19.47       19.68        0.19 o
  -5   0   4        0.03        0.08        0.02 o
  -4   0   4      232.68      226.00        1.05 o
  -3   0   4       48.91       46.74        0.43 o
  -2   0   4       68.30       63.05        0.45 o
  -1   0   4      188.18      201.24        0.67 o
   0   0   4       61.77       60.38        0.27 o
   1   0   4        6.68       10.62        0.08 o
   2   0   4       36.76       43.19        0.26 o
   3   0   4       12.42       13.08        0.12 o
   4   0   4       72.29       74.01        0.63 o
   5   0   4        1.86        1.59        0.08 o
   6   0   4       13.24       15.04        0.18 o
   7   0   4        6.25        7.20        0.14 o
   8   0   4        3.31        3.14        0.13 o
   9   0   4        3.11        2.42        0.14 o
 -10   1   4        0.75        0.79        0.19 o
  -9   1   4        0.01        0.00        0.01 o
  -8   1   4        3.34        3.57        0.13 o
  -7   1   4        4.10        4.17        0.12 o
  -6   1   4        4.34        4.49        0.11 o
  -5   1   4       37.97       37.42        0.48 o
  -4   1   4        0.46        0.63        0.08 o
  -3   1   4       57.62       54.74        0.48 o
  -2   1   4        6.13        4.59        0.08 o
  -1   1   4       67.56       66.40        0.43 o
   0   1   4       34.83       36.55        0.22 o
   1   1   4       88.44       99.37        0.50 o
   2   1   4      134.20      149.17        0.69 o
   3   1   4        3.19        1.98        0.07 o
   4   1   4        5.08        5.02        0.10 o
   5   1   4       26.59       25.29        0.22 o
   6   1   4        0.77        0.57        0.14 o
   7   1   4        1.63        1.40        0.10 o
   8   1   4        0.67        0.48        0.15 o
   9   1   4        0.41        0.57        0.13 o
 -10   2   4       -0.08        0.01        0.06 o
  -9   2   4        1.60        1.85        0.13 o
  -8   2   4        3.11        3.12        0.13 o
  -7   2   4        4.09        4.20        0.12 o
  -6   2   4        3.56        3.05        0.10 o
  -5   2   4        1.49        1.47        0.08 o
  -4   2   4       39.99       34.53        0.47 o
  -3   2   4       11.53       10.77        0.17 o
  -2   2   4        5.31        2.75        0.08 o
  -1   2   4        0.88        0.31        0.08 o
   0   2   4        0.60        0.72        0.05 o
   1   2   4       16.28       19.79        0.16 o
   2   2   4        1.62        2.07        0.05 o
   3   2   4        5.83        5.28        0.09 o
   4   2   4        9.26        8.28        0.13 o
   5   2   4        1.31        1.22        0.08 o
   6   2   4        2.25        2.39        0.10 o
   7   2   4        3.37        3.50        0.12 o
   8   2   4        0.28        0.47        0.06 o
   9   2   4        0.43        0.50        0.13 o
  -9   3   4        0.60        0.54        0.15 o
  -8   3   4       17.45       18.91        0.23 o
  -7   3   4       12.21       12.92        0.18 o
  -6   3   4        0.77        1.12        0.14 o
  -5   3   4       96.37       89.80        0.80 o
  -4   3   4        3.40        2.65        0.09 o
  -3   3   4      215.55      203.80        0.99 o
  -2   3   4       68.79       68.94        0.51 o
  -1   3   4        1.68        0.82        0.05 o
   0   3   4      184.93      204.88        0.55 o
   1   3   4        2.67        3.73        0.06 o
   2   3   4      172.10      173.66        0.84 o
   3   3   4       86.84       90.51        0.66 o
   4   3   4       35.66       36.12        0.33 o
   5   3   4       18.63       16.53        0.19 o
   6   3   4        2.64        2.31        0.11 o
   7   3   4       13.98       14.53        0.20 o
   8   3   4        4.03        4.11        0.14 o
   9   3   4        0.67        0.72        0.18 o
  -9   4   4        3.39        4.24        0.14 o
  -8   4   4        9.09        8.97        0.18 o
  -7   4   4        2.85        3.26        0.11 o
  -6   4   4       14.47       15.07        0.19 o
  -5   4   4       -0.03        0.00        0.02 o
  -4   4   4       53.22       52.21        0.57 o
  -3   4   4      316.57      302.19        1.24 o
  -2   4   4       22.13       26.18        0.32 o
  -1   4   4       63.99       69.78        0.50 o
   0   4   4        0.48        0.42        0.04 o
   1   4   4      148.04      161.08        0.78 o
   2   4   4       42.10       41.64        0.45 o
   3   4   4       46.85       46.50        0.51 o
   4   4   4       25.04       25.78        0.29 o
   5   4   4       -0.04        0.05        0.02 o
   6   4   4       22.13       23.88        0.23 o
   7   4   4        0.08        0.12        0.05 o
   8   4   4        1.51        1.20        0.11 o
   9   4   4        1.72        1.56        0.12 o
  -9   5   4       -0.12        0.04        0.07 o
  -8   5   4        0.31        0.21        0.10 o
  -7   5   4        2.39        2.48        0.11 o
  -6   5   4        4.52        4.02        0.12 o
  -5   5   4        4.63        4.91        0.11 o
  -4   5   4        0.34        0.14        0.08 o
  -3   5   4        4.76        4.22        0.11 o
  -2   5   4       20.05       19.25        0.24 o
  -1   5   4        6.02        5.55        0.10 o
   0   5   4        0.08        0.02        0.02 o
   1   5   4       -0.10        0.00        0.03 o
   2   5   4        0.02        0.10        0.01 o
   3   5   4        0.03        0.00        0.02 o
   4   5   4        0.25        0.26        0.06 o
   5   5   4        0.25        0.27        0.07 o
   6   5   4       -0.04        0.00        0.03 o
   7   5   4        0.37        0.81        0.11 o
   8   5   4        0.06        0.00        0.04 o
  -9   6   4        1.82        1.91        0.13 o
  -8   6   4        1.92        2.02        0.12 o
  -7   6   4        6.67        6.26        0.16 o
  -6   6   4        7.39        7.15        0.15 o
  -5   6   4        4.27        4.54        0.12 o
  -4   6   4       19.25       18.64        0.28 o
  -3   6   4        9.29       11.43        0.14 o
  -2   6   4       29.43       31.49        0.30 o
  -1   6   4       71.36       74.88        0.61 o
   0   6   4        1.75        1.66        0.05 o
   1   6   4       51.79       55.55        0.54 o
   2   6   4       16.78       17.94        0.16 o
   3   6   4       16.86       14.73        0.18 o
   4   6   4        9.76        9.39        0.15 o
   5   6   4        0.48        0.43        0.10 o
   6   6   4        5.03        4.88        0.14 o
   7   6   4        4.05        3.64        0.14 o
   8   6   4        2.45        2.16        0.13 o
  -8   7   4        1.18        1.07        0.11 o
  -7   7   4       12.86       12.71        0.21 o
  -6   7   4        2.73        2.38        0.11 o
  -5   7   4       16.55       15.80        0.20 o
  -4   7   4        4.11        4.16        0.11 o
  -3   7   4       53.85       53.48        0.62 o
  -2   7   4       16.12       16.38        0.17 o
  -1   7   4        6.78        6.37        0.12 o
   0   7   4       43.79       45.74        0.37 o
   1   7   4        3.87        4.13        0.09 o
   2   7   4       35.94       37.57        0.35 o
   3   7   4       13.45       12.84        0.17 o
   4   7   4        4.97        4.62        0.12 o
   5   7   4       15.35       14.83        0.20 o
   6   7   4        0.59        0.52        0.14 o
   7   7   4        5.73        5.13        0.16 o
   8   7   4        0.24        0.19        0.07 o
  -8   8   4        0.12        0.15        0.08 o
  -7   8   4        0.25        0.34        0.07 o
  -6   8   4        0.41        0.23        0.13 o
  -5   8   4       -0.01        0.01        0.02 o
  -4   8   4        3.71        3.20        0.12 o
  -3   8   4        0.20        0.12        0.04 o
  -2   8   4        0.00        0.01        0.01 o
  -1   8   4        2.65        2.68        0.09 o
   0   8   4        4.66        4.07        0.08 o
   1   8   4        1.33        1.39        0.08 o
   2   8   4        0.08        0.07        0.03 o
   3   8   4        0.09        0.25        0.02 o
   4   8   4        3.32        3.36        0.12 o
   5   8   4        3.71        3.96        0.12 o
   6   8   4        0.04        0.11        0.04 o
   7   8   4       -0.17        0.00        0.08 o
  -7   9   4        0.19        0.15        0.05 o
  -6   9   4        0.69        0.69        0.18 o
  -5   9   4        6.65        6.65        0.16 o
  -4   9   4        0.29        0.22        0.06 o
  -3   9   4       10.43       10.98        0.17 o
  -2   9   4        6.22        6.68        0.13 o
  -1   9   4       10.45       10.34        0.16 o
   0   9   4        4.91        5.29        0.09 o
   1   9   4        5.44        5.31        0.12 o
   2   9   4       13.73       13.74        0.18 o
   3   9   4        7.30        6.56        0.15 o
   4   9   4        0.52        0.29        0.13 o
   5   9   4        4.26        3.56        0.14 o
   6   9   4       -0.10        0.00        0.06 o
  -6  10   4        3.95        3.58        0.15 o
  -5  10   4       -0.18        0.00        0.08 o
  -4  10   4        8.80        8.20        0.17 o
  -3  10   4        3.90        3.89        0.13 o
  -2  10   4        7.24        7.93        0.15 o
  -1  10   4       19.72       20.67        0.22 o
   0  10   4        0.03        0.12        0.02 o
   1  10   4       22.79       22.97        0.24 o
   2  10   4        4.23        4.34        0.13 o
   3  10   4        5.24        4.66        0.14 o
   4  10   4        6.12        5.45        0.15 o
   5  10   4        0.09        0.06        0.05 o
   6  10   4        2.13        2.07        0.13 o
  -5  11   4        2.11        2.19        0.12 o
  -4  11   4       -0.10        0.01        0.06 o
  -3  11   4        1.02        1.16        0.10 o
  -2  11   4        2.92        2.71        0.12 o
  -1  11   4        0.32        0.33        0.10 o
   0  11   4        6.26        5.98        0.11 o
   1  11   4        0.01        0.03        0.02 o
   2  11   4        1.06        0.93        0.10 o
   3  11   4        1.98        1.67        0.11 o
   4  11   4       -0.07        0.00        0.05 o
   5  11   4        1.03        0.90        0.11 o
  -4  12   4       -0.06        0.01        0.05 o
  -3  12   4        0.12        0.32        0.06 o
  -2  12   4        0.05        0.00        0.03 o
  -1  12   4        0.62        0.46        0.14 o
   0  12   4        0.91        0.87        0.13 o
   1  12   4        0.28        0.35        0.06 o
   2  12   4        0.04        0.08        0.04 o
   3  12   4        0.01        0.05        0.02 o
   0  13   4        1.23        1.20        0.08 o
 -10   1   5        1.73        1.79        0.13 o
  -9   1   5        6.19        7.04        0.17 o
  -8   1   5       11.70       12.91        0.20 o
  -7   1   5       13.88       13.83        0.19 o
  -6   1   5        0.55        0.58        0.10 o
  -5   1   5       34.68       36.58        0.48 o
  -4   1   5       43.44       45.35        0.49 o
  -3   1   5       36.78       36.01        0.41 o
  -2   1   5      122.74      129.41        0.68 o
  -1   1   5       11.07        9.88        0.14 o
   0   1   5       74.41       84.92        0.35 o
   1   1   5       46.42       50.10        0.40 o
   2   1   5       16.78       19.43        0.14 o
   3   1   5       41.74       48.03        0.33 o
   4   1   5        5.24        4.94        0.10 o
   5   1   5        7.97        7.70        0.13 o
   6   1   5        4.47        3.86        0.12 o
   7   1   5        0.23        0.31        0.06 o
   8   1   5        4.41        4.12        0.14 o
   9   1   5        0.04        0.04        0.04 o
 -10   2   5        0.24        0.57        0.08 o
  -9   2   5        2.77        2.80        0.13 o
  -8   2   5       23.06       22.91        0.26 o
  -7   2   5        3.02        3.26        0.11 o
  -6   2   5       40.72       38.61        0.57 o
  -5   2   5        6.73        5.84        0.12 o
  -4   2   5      158.91      142.65        0.94 o
  -3   2   5      156.59      141.19        0.86 o
  -2   2   5        9.83        8.67        0.11 o
  -1   2   5      186.30      199.69        0.78 o
   0   2   5        1.60        0.04        0.03 o
   1   2   5       42.80       53.60        0.40 o
   2   2   5       59.47       69.70        0.51 o
   3   2   5       18.80       18.71        0.16 o
   4   2   5       51.93       51.61        0.57 o
   5   2   5        3.96        3.23        0.11 o
   6   2   5       13.90       15.02        0.19 o
   7   2   5        3.92        4.51        0.12 o
   8   2   5        1.32        1.30        0.11 o
   9   2   5        2.21        2.08        0.13 o
  -9   3   5       -0.03        0.01        0.03 o
  -8   3   5        0.06        0.06        0.05 o
  -7   3   5        1.05        0.88        0.10 o
  -6   3   5        6.10        5.84        0.13 o
  -5   3   5        9.47        8.31        0.15 o
  -4   3   5       15.48       12.56        0.23 o
  -3   3   5        1.47        1.64        0.07 o
  -2   3   5       49.31       43.61        0.46 o
  -1   3   5        0.41        0.31        0.05 o
   0   3   5        5.02        5.52        0.06 o
   1   3   5       32.21       33.60        0.37 o
   2   3   5        2.82        2.59        0.07 o
   3   3   5        3.19        3.88        0.09 o
   4   3   5        4.39        3.66        0.10 o
   5   3   5        1.06        1.30        0.08 o
   6   3   5        3.20        2.71        0.11 o
   7   3   5        2.47        2.87        0.12 o
   8   3   5       -0.04        0.04        0.04 o
   9   3   5        0.10        0.00        0.03 o
  -9   4   5        1.64        1.54        0.12 o
  -8   4   5        2.51        2.43        0.12 o
  -7   4   5        1.46        1.38        0.10 o
  -6   4   5       16.93       16.81        0.20 o
  -5   4   5        0.15        0.10        0.04 o
  -4   4   5       50.99       49.42        0.57 o
  -3   4   5       30.65       31.62        0.42 o
  -2   4   5      117.64      106.62        0.74 o
  -1   4   5       26.87       30.78        0.35 o
   0   4   5        0.78        0.49        0.05 o
   1   4   5       48.82       55.76        0.48 o
   2   4   5       37.78       40.73        0.45 o
   3   4   5        1.98        1.90        0.08 o
   4   4   5       22.67       21.59        0.20 o
   5   4   5        0.05        0.01        0.03 o
   6   4   5        1.64        1.03        0.10 o
   7   4   5        6.81        6.66        0.16 o
   8   4   5        0.06        0.35        0.04 o
  -9   5   5        0.76        0.75        0.19 o
  -8   5   5        2.18        2.00        0.12 o
  -7   5   5       14.91       14.96        0.21 o
  -6   5   5        0.20        0.28        0.05 o
  -5   5   5        4.57        4.93        0.11 o
  -4   5   5       35.22       35.26        0.35 o
  -3   5   5       48.50       47.14        0.54 o
  -2   5   5      110.50      114.56        0.77 o
  -1   5   5        0.60        0.87        0.09 o
   0   5   5       68.41       76.46        0.41 o
   1   5   5       58.93       62.44        0.55 o
   2   5   5       40.51       40.85        0.49 o
   3   5   5       60.22       58.19        0.63 o
   4   5   5        0.00        0.02        0.01 o
   5   5   5       16.31       14.93        0.20 o
   6   5   5        6.93        5.89        0.15 o
   7   5   5        1.86        1.82        0.12 o
   8   5   5        4.99        4.29        0.15 o
  -9   6   5        0.68        0.87        0.18 o
  -8   6   5        2.03        2.12        0.12 o
  -7   6   5        0.00        0.07        0.01 o
  -6   6   5        5.54        5.78        0.14 o
  -5   6   5        8.34        8.49        0.15 o
  -4   6   5        4.23        4.35        0.11 o
  -3   6   5       29.14       29.07        0.32 o
  -2   6   5        0.07        0.01        0.02 o
  -1   6   5       23.41       24.46        0.27 o
   0   6   5        1.58        2.02        0.05 o
   1   6   5       33.63       34.54        0.32 o
   2   6   5       20.40       18.93        0.26 o
   3   6   5        1.12        1.17        0.08 o
   4   6   5       10.43        9.28        0.16 o
   5   6   5        0.56        0.45        0.13 o
   6   6   5        7.36        7.24        0.16 o
   7   6   5        0.86        0.72        0.19 o
   8   6   5        0.23        0.36        0.07 o
  -8   7   5       -0.06        0.17        0.05 o
  -7   7   5        0.58        0.68        0.17 o
  -6   7   5        0.36        0.35        0.11 o
  -5   7   5        0.28        0.22        0.08 o
  -4   7   5        5.53        4.89        0.13 o
  -3   7   5       10.68       11.54        0.16 o
  -2   7   5       11.61       11.99        0.15 o
  -1   7   5        1.14        0.24        0.07 o
   0   7   5        0.35        0.24        0.05 o
   1   7   5        7.75        8.21        0.13 o
   2   7   5        0.40        0.32        0.09 o
   3   7   5        2.59        2.52        0.10 o
   4   7   5        0.23        0.19        0.05 o
   5   7   5       -0.11        0.01        0.05 o
   6   7   5        2.31        2.11        0.12 o
   7   7   5        0.42        0.40        0.13 o
  -8   8   5        3.83        4.01        0.16 o
  -7   8   5        1.55        1.93        0.12 o
  -6   8   5       14.06       12.82        0.21 o
  -5   8   5        4.29        4.46        0.13 o
  -4   8   5        6.64        5.33        0.14 o
  -3   8   5       15.83       14.75        0.19 o
  -2   8   5        6.62        6.63        0.13 o
  -1   8   5       18.23       17.86        0.19 o
   0   8   5       11.50       12.00        0.11 o
   1   8   5       12.67       13.31        0.16 o
   2   8   5       20.60       20.99        0.21 o
   3   8   5        4.13        3.73        0.12 o
   4   8   5       20.10       17.11        0.23 o
   5   8   5        0.73        0.78        0.15 o
   6   8   5        3.44        3.36        0.14 o
   7   8   5        1.72        1.20        0.12 o
  -7   9   5        4.94        4.57        0.16 o
  -6   9   5        1.09        1.37        0.11 o
  -5   9   5        9.19        9.26        0.18 o
  -4   9   5        5.54        5.67        0.14 o
  -3   9   5        4.82        4.65        0.13 o
  -2   9   5       12.94       12.66        0.18 o
  -1   9   5        0.09        0.09        0.05 o
   0   9   5        9.27        9.21        0.11 o
   1   9   5        2.10        2.27        0.10 o
   2   9   5        5.38        4.66        0.14 o
   3   9   5        5.32        4.81        0.14 o
   4   9   5       -0.03        0.17        0.03 o
   5   9   5        3.64        3.43        0.14 o
   6   9   5        0.62        0.37        0.16 o
  -6  10   5       -0.10        0.05        0.06 o
  -5  10   5        0.46        0.52        0.14 o
  -4  10   5        0.38        0.41        0.11 o
  -3  10   5        0.07        0.06        0.04 o
  -2  10   5        1.84        2.09        0.11 o
  -1  10   5        0.05        0.06        0.03 o
   0  10   5        0.01        0.01        0.01 o
   1  10   5        1.09        0.85        0.10 o
   2  10   5        6.58        6.45        0.15 o
   3  10   5        0.86        0.88        0.19 o
   4  10   5        0.04        0.07        0.02 o
   5  10   5        0.13        0.17        0.06 o
  -5  11   5        2.23        2.32        0.13 o
  -4  11   5        1.55        1.78        0.12 o
  -3  11   5        1.40        1.65        0.11 o
  -2  11   5        5.79        6.36        0.15 o
  -1  11   5       -0.09        0.03        0.05 o
   0  11   5        6.21        6.31        0.11 o
   1  11   5        0.96        1.01        0.20 o
   2  11   5        0.83        1.20        0.18 o
   3  11   5        1.86        2.29        0.12 o
   4  11   5        0.34        0.42        0.10 o
  -3  12   5        1.64        1.52        0.12 o
  -2  12   5       -0.11        0.16        0.06 o
  -1  12   5        6.89        7.17        0.17 o
   0  12   5       -0.10        0.00        0.04 o
   1  12   5        1.97        2.48        0.12 o
   2  12   5        2.25        2.31        0.12 o
   3  12   5        0.32        0.44        0.11 o
 -10   0   6        0.53        0.71        0.15 o
  -9   0   6        0.14        0.04        0.07 o
  -8   0   6       21.87       22.69        0.25 o
  -7   0   6        0.02        0.09        0.02 o
  -6   0   6       10.24       10.93        0.15 o
  -5   0   6       30.23       29.28        0.32 o
  -4   0   6       23.22       23.97        0.26 o
  -3   0   6      197.63      189.11        0.96 o
  -2   0   6       19.08       17.09        0.20 o
  -1   0   6      337.97      336.43        1.10 o
   0   0   6       93.96       98.83        0.42 o
   1   0   6       45.21       51.76        0.44 o
   2   0   6       25.57       33.14        0.18 o
   3   0   6        1.58        1.24        0.07 o
   4   0   6       20.61       21.15        0.19 o
   5   0   6       12.63       11.93        0.17 o
   6   0   6        0.09        0.09        0.04 o
   7   0   6        5.05        5.22        0.14 o
   8   0   6        0.10        0.01        0.05 o
   9   0   6        2.04        1.83        0.13 o
  -9   1   6        2.81        3.27        0.13 o
  -8   1   6        1.84        1.72        0.12 o
  -7   1   6        6.80        7.19        0.15 o
  -6   1   6        2.69        2.37        0.10 o
  -5   1   6       10.80       12.06        0.15 o
  -4   1   6       18.91       19.43        0.24 o
  -3   1   6       27.83       25.85        0.38 o
  -2   1   6       85.93       82.58        0.60 o
  -1   1   6       24.32       25.39        0.31 o
   0   1   6       48.14       51.60        0.31 o
   1   1   6       21.01       25.17        0.21 o
   2   1   6       22.73       22.68        0.17 o
   3   1   6       75.80       82.35        0.66 o
   4   1   6        0.42        0.23        0.08 o
   5   1   6        2.71        2.54        0.10 o
   6   1   6        4.98        4.56        0.13 o
   7   1   6        0.09        0.05        0.05 o
   8   1   6        1.32        0.97        0.11 o
   9   1   6        0.11        0.08        0.05 o
  -9   2   6        0.54        0.87        0.16 o
  -8   2   6        2.50        2.50        0.13 o
  -7   2   6        0.32        0.19        0.10 o
  -6   2   6        1.30        1.45        0.09 o
  -5   2   6       14.56       12.80        0.17 o
  -4   2   6        1.67        2.13        0.09 o
  -3   2   6       37.10       33.33        0.46 o
  -2   2   6       10.90        8.93        0.12 o
  -1   2   6       46.48       43.43        0.44 o
   0   2   6        5.98        5.89        0.06 o
   1   2   6       37.02       40.33        0.40 o
   2   2   6        0.39        0.67        0.06 o
   3   2   6        0.22        0.10        0.06 o
   4   2   6        3.75        4.10        0.10 o
   5   2   6        2.26        2.87        0.10 o
   6   2   6       -0.02        0.00        0.02 o
   7   2   6        1.20        1.56        0.10 o
   8   2   6        0.04        0.02        0.04 o
  -9   3   6        6.38        6.94        0.17 o
  -8   3   6        0.37        0.43        0.09 o
  -7   3   6       46.42       47.16        0.49 o
  -6   3   6        2.15        2.35        0.10 o
  -5   3   6       38.18       37.36        0.38 o
  -4   3   6       92.16       86.22        0.77 o
  -3   3   6       22.43       22.18        0.26 o
  -2   3   6      167.33      172.86        0.88 o
  -1   3   6        0.66        0.12        0.08 o
   0   3   6       27.09       32.14        0.22 o
   1   3   6      104.33      123.66        0.70 o
   2   3   6        5.01        5.54        0.09 o
   3   3   6       91.50       97.64        0.74 o
   4   3   6        1.82        2.02        0.08 o
   5   3   6       31.53       30.62        0.37 o
   6   3   6        3.71        2.83        0.12 o
   7   3   6        0.24        0.36        0.06 o
   8   3   6        4.53        4.49        0.15 o
  -9   4   6        0.95        0.89        0.21 o
  -8   4   6        9.11        9.58        0.19 o
  -7   4   6        2.14        2.14        0.12 o
  -6   4   6       13.51       13.28        0.19 o
  -5   4   6        2.96        2.62        0.10 o
  -4   4   6       21.60       19.20        0.28 o
  -3   4   6       65.53       63.64        0.62 o
  -2   4   6       24.17       23.96        0.26 o
  -1   4   6       36.03       42.11        0.42 o
   0   4   6       13.28       17.33        0.09 o
   1   4   6        9.14       10.39        0.12 o
   2   4   6       56.79       60.03        0.57 o
   3   4   6        0.22        0.02        0.06 o
   4   4   6       13.09       12.28        0.17 o
   5   4   6        4.65        3.72        0.12 o
   6   4   6        2.25        2.97        0.11 o
   7   4   6        7.85        8.43        0.17 o
   8   4   6        0.29        0.38        0.11 o
  -9   5   6       -0.05        0.11        0.05 o
  -8   5   6        0.07        0.00        0.05 o
  -7   5   6        0.28        0.31        0.07 o
  -6   5   6       -0.09        0.06        0.05 o
  -5   5   6        1.59        1.86        0.09 o
  -4   5   6        1.44        1.51        0.08 o
  -3   5   6        1.64        1.38        0.09 o
  -2   5   6        3.21        2.41        0.10 o
  -1   5   6        0.20        0.23        0.04 o
   0   5   6        0.14        0.14        0.02 o
   1   5   6        0.51        0.00        0.09 o
   2   5   6        0.48        0.62        0.08 o
   3   5   6        2.37        2.66        0.09 o
   4   5   6        0.08        0.05        0.03 o
   5   5   6        0.01        0.00        0.01 o
   6   5   6       -0.04        0.00        0.04 o
   7   5   6        0.57        0.55        0.15 o
   8   5   6        0.07        0.02        0.05 o
  -8   6   6        2.60        2.84        0.14 o
  -7   6   6        0.07        0.03        0.05 o
  -6   6   6        9.06        9.01        0.17 o
  -5   6   6        1.49        1.44        0.09 o
  -4   6   6        7.06        8.06        0.13 o
  -3   6   6       36.59       38.37        0.52 o
  -2   6   6        0.41        0.30        0.09 o
  -1   6   6       15.29       17.35        0.16 o
   0   6   6       12.77       13.68        0.10 o
   1   6   6        0.60        0.97        0.09 o
   2   6   6       20.12       21.43        0.19 o
   3   6   6       -0.01        0.05        0.01 o
   4   6   6        5.91        5.24        0.13 o
   5   6   6        5.74        6.24        0.14 o
   6   6   6        0.28        0.09        0.06 o
   7   6   6        2.95        2.36        0.13 o
  -8   7   6        0.32        0.26        0.11 o
  -7   7   6        9.31        8.02        0.19 o
  -6   7   6        4.15        4.35        0.14 o
  -5   7   6        3.95        3.64        0.12 o
  -4   7   6        9.46        9.54        0.16 o
  -3   7   6        0.08        0.12        0.03 o
  -2   7   6       52.27       52.57        0.62 o
  -1   7   6        1.24        1.56        0.08 o
   0   7   6        7.14        7.43        0.09 o
   1   7   6       19.98       22.31        0.20 o
   2   7   6        1.29        1.45        0.08 o
   3   7   6       17.11       17.05        0.20 o
   4   7   6        1.75        1.77        0.09 o
   5   7   6        7.23        6.47        0.16 o
   6   7   6        4.23        3.77        0.14 o
   7   7   6        0.00        0.06        0.01 o
  -7   8   6        2.71        2.82        0.15 o
  -6   8   6        1.82        2.13        0.12 o
  -5   8   6        0.29        0.29        0.11 o
  -4   8   6        1.88        2.13        0.11 o
  -3   8   6        1.84        1.61        0.10 o
  -2   8   6        0.03        0.01        0.03 o
  -1   8   6        0.06        0.03        0.02 o
   0   8   6        5.09        5.82        0.08 o
   1   8   6        4.70        4.68        0.12 o
   2   8   6        0.17        0.29        0.03 o
   3   8   6        0.43        0.34        0.12 o
   4   8   6        1.41        1.42        0.10 o
   5   8   6        0.05        0.16        0.04 o
   6   8   6        1.30        1.09        0.11 o
  -7   9   6        2.88        3.12        0.15 o
  -6   9   6        0.43        0.53        0.14 o
  -5   9   6        5.58        5.45        0.15 o
  -4   9   6        3.80        3.36        0.13 o
  -3   9   6        0.88        1.00        0.19 o
  -2   9   6        7.54        8.03        0.15 o
  -1   9   6        0.02        0.10        0.02 o
   0   9   6        3.98        3.68        0.08 o
   1   9   6        8.14        8.20        0.15 o
   2   9   6        0.11        0.10        0.05 o
   3   9   6       10.03        9.77        0.19 o
   4   9   6        1.14        0.91        0.10 o
   5   9   6        0.30        0.26        0.10 o
   6   9   6        1.87        1.71        0.13 o
  -6  10   6        4.09        5.28        0.16 o
  -5  10   6        4.00        4.02        0.15 o
  -4  10   6        2.96        3.23        0.12 o
  -3  10   6        8.05        7.19        0.16 o
  -2  10   6        0.12        0.00        0.06 o
  -1  10   6       13.61       14.43        0.20 o
   0  10   6        4.49        4.49        0.09 o
   1  10   6        3.34        3.47        0.12 o
   2  10   6       10.71       10.95        0.19 o
   3  10   6        0.04        0.00        0.04 o
   4  10   6        4.93        4.59        0.15 o
   5  10   6        0.86        0.84        0.19 o
  -5  11   6        0.54        0.50        0.16 o
  -4  11   6        2.35        2.46        0.13 o
  -3  11   6        0.30        0.49        0.10 o
  -2  11   6        3.04        3.14        0.13 o
  -1  11   6        0.58        0.53        0.15 o
   0  11   6        5.03        4.96        0.10 o
   1  11   6        0.41        0.41        0.12 o
   2  11   6        0.96        0.90        0.20 o
   3  11   6        0.87        0.92        0.21 o
   4  11   6        0.05        0.09        0.04 o
  -3  12   6        0.37        0.31        0.09 o
  -2  12   6        0.08        0.05        0.05 o
  -1  12   6        0.08        0.09        0.04 o
   0  12   6       -0.09        0.02        0.04 o
   1  12   6        0.12        0.15        0.03 o
   2  12   6        0.00        0.10        0.01 o
  -9   1   7        4.03        4.47        0.15 o
  -8   1   7        0.99        1.27        0.22 o
  -7   1   7       16.72       16.73        0.22 o
  -6   1   7        8.82        9.50        0.15 o
  -5   1   7        0.19        0.12        0.03 o
  -4   1   7       51.77       52.04        0.57 o
  -3   1   7        3.45        3.85        0.09 o
  -2   1   7       74.23       73.04        0.59 o
  -1   1   7       66.33       71.94        0.55 o
   0   1   7       63.02       60.47        0.38 o
   1   1   7       12.48       16.03        0.13 o
   2   1   7        5.88        7.19        0.10 o
   3   1   7       22.21       25.57        0.19 o
   4   1   7       12.84       14.56        0.16 o
   5   1   7        9.86       10.04        0.16 o
   6   1   7        2.98        2.45        0.11 o
   7   1   7        0.07        0.09        0.04 o
   8   1   7        2.51        2.09        0.13 o
  -9   2   7        0.14        0.01        0.04 o
  -8   2   7       15.49       14.96        0.23 o
  -7   2   7       13.78       13.58        0.20 o
  -6   2   7       13.63       13.75        0.19 o
  -5   2   7       44.92       42.59        0.59 o
  -4   2   7        8.53        7.57        0.13 o
  -3   2   7      130.55      119.05        0.87 o
  -2   2   7       30.61       29.00        0.42 o
  -1   2   7       72.27       64.06        0.61 o
   0   2   7      123.62      132.23        0.55 o
   1   2   7        0.16        0.43        0.04 o
   2   2   7       74.53       85.18        0.64 o
   3   2   7        7.43        8.37        0.12 o
   4   2   7       33.15       32.60        0.36 o
   5   2   7        6.84        5.06        0.14 o
   6   2   7        0.09        0.00        0.05 o
   7   2   7        6.09        6.31        0.16 o
   8   2   7        0.25        0.25        0.07 o
  -9   3   7        0.42        0.27        0.14 o
  -8   3   7        0.31        0.28        0.08 o
  -7   3   7        6.70        6.80        0.17 o
  -6   3   7        0.04        0.01        0.02 o
  -5   3   7        0.32        0.29        0.09 o
  -4   3   7        5.36        5.44        0.12 o
  -3   3   7        0.07        0.04        0.04 o
  -2   3   7        7.22        7.34        0.11 o
  -1   3   7        9.45        8.46        0.12 o
   0   3   7        2.48        2.99        0.05 o
   1   3   7        1.89        2.16        0.07 o
   2   3   7        2.69        1.96        0.08 o
   3   3   7        2.69        3.40        0.10 o
   4   3   7        0.62        0.58        0.13 o
   5   3   7       -0.11        0.02        0.05 o
   6   3   7        0.94        1.00        0.17 o
   7   3   7       -0.02        0.04        0.02 o
   8   3   7        0.15        0.15        0.04 o
  -9   4   7        0.03        0.01        0.03 o
  -8   4   7        4.07        3.68        0.15 o
  -7   4   7        0.84        0.77        0.18 o
  -6   4   7        6.45        6.49        0.15 o
  -5   4   7       11.36       10.01        0.17 o
  -4   4   7        2.15        0.91        0.09 o
  -3   4   7       29.76       28.35        0.32 o
  -2   4   7       13.91       14.25        0.15 o
  -1   4   7       27.01       28.24        0.28 o
   0   4   7       17.20       19.14        0.14 o
   1   4   7        1.43        1.43        0.07 o
   2   4   7       33.85       35.10        0.33 o
   3   4   7        5.35        5.09        0.11 o
   4   4   7        9.94       10.11        0.15 o
   5   4   7        2.51        2.28        0.11 o
   6   4   7        0.55        0.36        0.13 o
   7   4   7        0.59        0.50        0.15 o
   8   4   7        0.96        1.00        0.22 o
  -9   5   7        3.02        3.47        0.14 o
  -8   5   7        0.01        0.01        0.02 o
  -7   5   7       10.72       10.50        0.19 o
  -6   5   7        4.95        4.33        0.13 o
  -5   5   7        8.32        8.62        0.15 o
  -4   5   7        4.43        4.55        0.11 o
  -3   5   7       12.15       11.53        0.16 o
  -2   5   7       83.41       89.51        0.72 o
  -1   5   7        4.86        5.13        0.10 o
   0   5   7        7.71        8.40        0.08 o
   1   5   7       35.25       35.64        0.34 o
   2   5   7        1.35        1.54        0.08 o
   3   5   7       15.39       15.14        0.18 o
   4   5   7        4.69        5.24        0.12 o
   5   5   7        1.71        1.45        0.10 o
   6   5   7        8.28        7.49        0.17 o
   7   5   7        0.09        0.09        0.05 o
  -8   6   7        1.79        1.76        0.12 o
  -7   6   7        3.14        2.83        0.13 o
  -6   6   7        0.63        0.72        0.14 o
  -5   6   7        1.47        1.58        0.10 o
  -4   6   7        9.44        9.88        0.15 o
  -3   6   7       15.59       15.64        0.18 o
  -2   6   7        0.05        0.02        0.04 o
  -1   6   7        3.64        3.58        0.10 o
   0   6   7        6.19        6.68        0.08 o
   1   6   7        0.46        0.55        0.08 o
   2   6   7       11.19       11.40        0.15 o
   3   6   7        0.45        0.46        0.09 o
   4   6   7        0.78        0.47        0.14 o
   5   6   7        2.75        2.73        0.12 o
   6   6   7        0.35        0.44        0.11 o
   7   6   7        0.84        1.25        0.20 o
  -8   7   7       -0.08        0.04        0.06 o
  -7   7   7        2.96        3.21        0.14 o
  -6   7   7        0.06        0.01        0.05 o
  -5   7   7        0.01        0.04        0.02 o
  -4   7   7        1.40        1.37        0.10 o
  -3   7   7        0.83        0.82        0.15 o
  -2   7   7        0.18        0.25        0.05 o
  -1   7   7        1.16        1.14        0.08 o
   0   7   7        0.06        0.12        0.02 o
   1   7   7       -0.03        0.09        0.02 o
   2   7   7        0.29        0.33        0.08 o
   3   7   7        1.02        0.77        0.09 o
   4   7   7        0.81        0.83        0.16 o
   5   7   7        0.42        0.32        0.12 o
   6   7   7        0.23        0.23        0.07 o
   7   7   7        0.32        0.25        0.11 o
  -7   8   7        2.98        3.36        0.15 o
  -6   8   7       15.20       16.73        0.24 o
  -5   8   7       11.97       13.15        0.20 o
  -4   8   7       -0.10        0.07        0.05 o
  -3   8   7       20.22       18.84        0.22 o
  -2   8   7        2.98        3.11        0.11 o
  -1   8   7       13.97       13.94        0.18 o
   0   8   7        5.21        5.98        0.09 o
   1   8   7        1.06        1.21        0.09 o
   2   8   7       15.34       15.40        0.20 o
   3   8   7        2.10        1.67        0.10 o
   4   8   7        4.09        3.86        0.13 o
   5   8   7        6.05        5.63        0.16 o
   6   8   7        0.11        0.06        0.07 o
  -6   9   7        6.94        6.89        0.18 o
  -5   9   7       -0.08        0.01        0.06 o
  -4   9   7        9.90       10.26        0.18 o
  -3   9   7        0.83        1.12        0.18 o
  -2   9   7        8.67        8.54        0.17 o
  -1   9   7       11.29       11.88        0.18 o
   0   9   7        2.00        2.10        0.07 o
   1   9   7        8.70        9.27        0.16 o
   2   9   7        0.39        0.44        0.11 o
   3   9   7        4.31        4.40        0.14 o
   4   9   7        1.78        1.44        0.11 o
   5   9   7        1.51        1.66        0.12 o
  -5  10   7        0.42        0.27        0.13 o
  -4  10   7        0.18        0.26        0.04 o
  -3  10   7        0.08        0.14        0.03 o
  -2  10   7        0.37        0.52        0.11 o
  -1  10   7        0.02        0.13        0.03 o
   0  10   7        0.05        0.11        0.03 o
   1  10   7        0.08        0.05        0.03 o
   2  10   7       -0.06        0.01        0.04 o
   3  10   7        1.83        1.56        0.12 o
   4  10   7       -0.05        0.03        0.04 o
  -4  11   7        2.66        2.09        0.13 o
  -3  11   7        0.55        0.35        0.15 o
  -2  11   7        2.41        2.60        0.12 o
  -1  11   7        2.24        2.35        0.12 o
   0  11   7        1.56        1.64        0.08 o
   1  11   7        3.08        3.00        0.13 o
   2  11   7       -0.02        0.01        0.02 o
   3  11   7        1.92        2.04        0.12 o
  -2  12   7        0.65        0.46        0.16 o
  -1  12   7        1.50        1.37        0.11 o
   0  12   7        3.57        3.13        0.10 o
   1  12   7        0.71        0.94        0.17 o
  -9   0   8        0.04        0.01        0.04 o
  -8   0   8        5.80        6.27        0.15 o
  -7   0   8        7.23        7.38        0.15 o
  -6   0   8       -0.03        0.02        0.02 o
  -5   0   8       13.44       14.68        0.17 o
  -4   0   8        2.76        2.46        0.08 o
  -3   0   8       36.83       38.41        0.46 o
  -2   0   8       80.53       79.57        0.64 o
  -1   0   8       22.23       20.89        0.25 o
   0   0   8      175.12      180.96        0.67 o
   1   0   8        0.90        0.85        0.11 o
   2   0   8       24.48       28.04        0.20 o
   3   0   8       51.11       56.60        0.43 o
   4   0   8       25.54       25.96        0.23 o
   5   0   8       10.62        8.46        0.17 o
   6   0   8        0.89        0.74        0.17 o
   7   0   8        3.16        2.53        0.13 o
   8   0   8        1.72        1.32        0.12 o
  -9   1   8       -0.09        0.02        0.06 o
  -8   1   8        5.37        5.69        0.15 o
  -7   1   8        8.05        7.96        0.17 o
  -6   1   8        9.60        9.35        0.16 o
  -5   1   8        0.02        0.02        0.02 o
  -4   1   8       13.37       13.75        0.16 o
  -3   1   8        2.33        2.37        0.08 o
  -2   1   8       38.67       37.47        0.46 o
  -1   1   8       58.75       56.35        0.56 o
   0   1   8       -0.04        0.05        0.01 o
   1   1   8       44.01       46.33        0.50 o
   2   1   8        2.70        2.71        0.08 o
   3   1   8        1.57        1.70        0.08 o
   4   1   8       25.45       26.64        0.23 o
   5   1   8        0.23        0.23        0.05 o
   6   1   8        1.84        1.84        0.10 o
   7   1   8        0.39        0.42        0.11 o
   8   1   8        0.56        0.61        0.16 o
  -9   2   8        0.01        0.07        0.02 o
  -8   2   8        1.52        1.68        0.12 o
  -7   2   8       -0.03        0.01        0.03 o
  -6   2   8        0.20        0.16        0.05 o
  -5   2   8        1.73        1.79        0.10 o
  -4   2   8        2.85        2.51        0.10 o
  -3   2   8        0.02        0.07        0.02 o
  -2   2   8       15.50       15.14        0.23 o
  -1   2   8        0.12        0.09        0.03 o
   0   2   8        6.53        7.96        0.08 o
   1   2   8        0.94        0.76        0.14 o
   2   2   8        3.81        3.96        0.10 o
   3   2   8        0.75        0.93        0.14 o
   4   2   8        0.38        0.59        0.10 o
   5   2   8        1.70        1.64        0.10 o
   6   2   8        1.46        1.62        0.10 o
   7   2   8        0.03        0.00        0.02 o
   8   2   8        0.47        0.35        0.14 o
  -9   3   8        4.20        4.26        0.16 o
  -8   3   8        4.85        5.11        0.16 o
  -7   3   8        7.16        6.70        0.17 o
  -6   3   8       48.77       45.97        0.49 o
  -5   3   8        3.54        3.26        0.12 o
  -4   3   8       51.07       46.52        0.63 o
  -3   3   8       18.19       16.97        0.26 o
  -2   3   8       15.09       16.99        0.16 o
  -1   3   8       72.45       76.43        0.65 o
   0   3   8       14.47       12.82        0.11 o
   1   3   8       23.88       27.21        0.27 o
   2   3   8       24.84       26.44        0.30 o
   3   3   8       10.47       10.61        0.15 o
   4   3   8       14.17       14.27        0.18 o
   5   3   8        1.68        1.64        0.09 o
   6   3   8        6.38        5.98        0.15 o
   7   3   8        0.75        0.77        0.17 o
   8   3   8        0.79        0.78        0.20 o
  -9   4   8        0.05        0.00        0.04 o
  -8   4   8        4.39        4.35        0.16 o
  -7   4   8       10.21       10.30        0.19 o
  -6   4   8        2.15        1.98        0.11 o
  -5   4   8       10.18        9.39        0.17 o
  -4   4   8        2.50        2.47        0.10 o
  -3   4   8       45.96       44.68        0.57 o
  -2   4   8        5.46        5.64        0.11 o
  -1   4   8       11.42       11.78        0.14 o
   0   4   8       11.93       13.42        0.10 o
   1   4   8        0.50        0.64        0.08 o
   2   4   8       16.63       18.84        0.18 o
   3   4   8        2.13        2.50        0.09 o
   4   4   8        1.39        0.94        0.09 o
   5   4   8        3.25        2.47        0.12 o
   6   4   8        0.05        0.02        0.04 o
   7   4   8        0.80        0.86        0.18 o
  -8   5   8       -0.12        0.05        0.07 o
  -7   5   8        0.02        0.01        0.03 o
  -6   5   8        0.14        0.54        0.07 o
  -5   5   8        0.14        0.22        0.04 o
  -4   5   8        1.82        1.76        0.09 o
  -3   5   8        0.10        0.04        0.04 o
  -2   5   8        0.15        0.31        0.04 o
  -1   5   8        0.05        0.22        0.03 o
   0   5   8        3.61        3.26        0.07 o
   1   5   8        0.28        0.33        0.06 o
   2   5   8        0.78        0.94        0.12 o
   3   5   8        0.01        0.11        0.01 o
   4   5   8        1.77        1.94        0.09 o
   5   5   8        0.05        0.02        0.02 o
   6   5   8       -0.08        0.04        0.05 o
   7   5   8        0.10        0.17        0.06 o
  -8   6   8        2.66        2.39        0.14 o
  -7   6   8        2.31        2.22        0.13 o
  -6   6   8        2.63        2.70        0.12 o
  -5   6   8        8.77        9.21        0.16 o
  -4   6   8        0.49        0.46        0.11 o
  -3   6   8        3.87        3.44        0.11 o
  -2   6   8       32.93       34.06        0.36 o
  -1   6   8       13.01       13.56        0.17 o
   0   6   8        6.74        7.43        0.09 o
   1   6   8        0.73        0.85        0.12 o
   2   6   8        5.60        5.55        0.12 o
   3   6   8        2.91        2.71        0.10 o
   4   6   8        0.68        0.67        0.13 o
   5   6   8        3.05        3.22        0.12 o
   6   6   8        0.39        0.54        0.11 o
   7   6   8        0.78        0.56        0.18 o
  -7   7   8        4.44        4.90        0.16 o
  -6   7   8       15.85       15.35        0.23 o
  -5   7   8        0.25        0.29        0.06 o
  -4   7   8        8.74        8.21        0.16 o
  -3   7   8        8.43        8.45        0.16 o
  -2   7   8       12.87       12.81        0.18 o
  -1   7   8       20.60       21.37        0.21 o
   0   7   8        0.07        0.06        0.02 o
   1   7   8       14.22       15.80        0.18 o
   2   7   8        3.15        3.08        0.11 o
   3   7   8        4.37        4.79        0.13 o
   4   7   8        4.44        4.64        0.14 o
   5   7   8       -0.08        0.01        0.05 o
   6   7   8        3.62        3.42        0.15 o
  -7   8   8        1.00        1.53        0.26 o
  -6   8   8        3.16        3.37        0.15 o
  -5   8   8        4.68        6.12        0.16 o
  -4   8   8       -0.11        0.00        0.06 o
  -3   8   8        1.28        1.58        0.11 o
  -2   8   8        2.50        2.41        0.11 o
  -1   8   8       -0.04        0.00        0.03 o
   0   8   8        0.88        1.08        0.11 o
   1   8   8        2.27        2.40        0.10 o
   2   8   8        2.52        2.91        0.11 o
   3   8   8        0.12        0.27        0.06 o
   4   8   8        0.61        0.54        0.14 o
   5   8   8        0.43        0.49        0.12 o
  -6   9   8        1.76        2.07        0.14 o
  -5   9   8        2.41        2.97        0.14 o
  -4   9   8        5.35        4.87        0.16 o
  -3   9   8        0.50        0.30        0.13 o
  -2   9   8        4.35        4.33        0.13 o
  -1   9   8        1.39        1.72        0.11 o
   0   9   8        0.01        0.01        0.01 o
   1   9   8        2.54        2.13        0.11 o
   2   9   8        2.27        1.85        0.11 o
   3   9   8        1.54        1.52        0.11 o
   4   9   8        1.98        1.71        0.12 o
   5   9   8        0.05        0.00        0.04 o
  -5  10   8        5.23        5.87        0.16 o
  -4  10   8        0.56        0.50        0.15 o
  -3  10   8        5.95        6.13        0.16 o
  -2  10   8        3.11        3.02        0.13 o
  -1  10   8        1.47        1.78        0.11 o
   0  10   8        9.72        9.21        0.13 o
   1  10   8        0.02        0.01        0.02 o
   2  10   8        3.36        2.98        0.13 o
   3  10   8        2.30        1.99        0.12 o
   4  10   8        0.70        0.61        0.17 o
  -3  11   8        0.10        0.27        0.04 o
  -2  11   8        0.72        0.74        0.17 o
  -1  11   8        2.41        2.40        0.13 o
   0  11   8        0.18        0.23        0.06 o
   1  11   8        2.11        1.80        0.12 o
   2  11   8        0.03        0.00        0.03 o
  -9   1   9        1.40        1.46        0.12 o
  -8   1   9        1.01        0.95        0.11 o
  -7   1   9        0.25        0.33        0.07 o
  -6   1   9       15.47       14.88        0.21 o
  -5   1   9        2.53        2.58        0.10 o
  -4   1   9        9.15        8.12        0.14 o
  -3   1   9       14.40       13.41        0.16 o
  -2   1   9        0.25        0.48        0.06 o
  -1   1   9       67.80       64.81        0.64 o
   0   1   9       -0.04        0.02        0.02 o
   1   1   9       31.22       32.75        0.32 o
   2   1   9        3.29        3.26        0.10 o
   3   1   9        0.07        0.02        0.02 o
   4   1   9       17.48       16.39        0.21 o
   5   1   9        0.08        0.14        0.03 o
   6   1   9        2.17        2.05        0.11 o
   7   1   9        1.44        1.50        0.11 o
  -9   2   9        1.08        1.39        0.12 o
  -8   2   9        3.56        3.71        0.14 o
  -7   2   9       24.88       26.04        0.27 o
  -6   2   9        0.34        0.14        0.10 o
  -5   2   9       23.16       23.16        0.33 o
  -4   2   9       13.51       13.14        0.17 o
  -3   2   9       16.34       14.81        0.18 o
  -2   2   9       40.98       39.87        0.50 o
  -1   2   9       -0.07        0.01        0.03 o
   0   2   9       50.49       50.48        0.41 o
   1   2   9       12.69       13.85        0.15 o
   2   2   9        4.78        5.44        0.11 o
   3   2   9       32.58       35.73        0.37 o
   4   2   9        0.47        0.27        0.11 o
   5   2   9       12.56       11.49        0.19 o
   6   2   9        0.23        0.06        0.06 o
   7   2   9        0.37        0.31        0.12 o
  -8   3   9        1.43        1.66        0.12 o
  -7   3   9       -0.13        0.00        0.07 o
  -6   3   9       13.48       13.37        0.21 o
  -5   3   9        0.03        0.02        0.03 o
  -4   3   9       -0.16        0.03        0.06 o
  -3   3   9        4.19        4.10        0.11 o
  -2   3   9        6.61        7.20        0.12 o
  -1   3   9       -0.08        0.18        0.04 o
   0   3   9        1.64        1.63        0.06 o
   1   3   9       10.06       11.29        0.14 o
   2   3   9        0.14        0.07        0.04 o
   3   3   9        1.86        2.20        0.09 o
   4   3   9        0.26        0.23        0.08 o
   5   3   9        0.04        0.05        0.03 o
   6   3   9        0.26        0.26        0.08 o
   7   3   9        0.13        0.01        0.06 o
  -8   4   9        0.43        0.60        0.14 o
  -7   4   9        3.58        3.44        0.15 o
  -6   4   9        0.10        0.17        0.06 o
  -5   4   9       17.29       17.19        0.22 o
  -4   4   9        0.10        0.02        0.05 o
  -3   4   9        0.61        0.58        0.14 o
  -2   4   9       18.79       17.91        0.19 o
  -1   4   9        1.77        2.09        0.09 o
   0   4   9       11.94       12.43        0.11 o
   1   4   9       10.30       11.57        0.15 o
   2   4   9        0.69        0.63        0.13 o
   3   4   9       12.22       12.79        0.17 o
   4   4   9       -0.05        0.00        0.03 o
   5   4   9        2.81        2.99        0.12 o
   6   4   9        0.63        0.56        0.16 o
   7   4   9        0.10        0.17        0.06 o
  -8   5   9        3.62        3.86        0.15 o
  -7   5   9        1.16        1.14        0.11 o
  -6   5   9       14.75       13.91        0.22 o
  -5   5   9        0.72        0.58        0.15 o
  -4   5   9       21.17       20.31        0.23 o
  -3   5   9       12.27       11.65        0.17 o
  -2   5   9        2.30        2.41        0.09 o
  -1   5   9       48.54       49.46        0.60 o
   0   5   9        0.63        0.69        0.08 o
   1   5   9       17.64       18.47        0.19 o
   2   5   9        9.82        9.67        0.15 o
   3   5   9        1.56        1.73        0.09 o
   4   5   9        3.51        3.37        0.12 o
   5   5   9        0.39        0.33        0.10 o
   6   5   9        2.55        2.44        0.13 o
   7   5   9        0.54        0.63        0.16 o
  -7   6   9        2.97        2.44        0.14 o
  -6   6   9        0.63        0.63        0.16 o
  -5   6   9        2.05        1.84        0.11 o
  -4   6   9        4.05        3.90        0.13 o
  -3   6   9        5.65        5.62        0.13 o
  -2   6   9       14.97       14.61        0.19 o
  -1   6   9        6.03        6.22        0.13 o
   0   6   9        4.77        4.44        0.08 o
   1   6   9        2.28        2.13        0.09 o
   2   6   9        2.74        3.31        0.10 o
   3   6   9        1.47        1.60        0.09 o
   4   6   9        0.05        0.04        0.04 o
   5   6   9        1.38        1.11        0.10 o
   6   6   9        0.29        0.11        0.10 o
  -7   7   9        0.51        0.35        0.17 o
  -6   7   9        1.92        2.37        0.14 o
  -5   7   9        0.51        0.29        0.14 o
  -4   7   9        0.48        0.23        0.12 o
  -3   7   9        4.23        4.88        0.13 o
  -2   7   9        3.50        4.20        0.12 o
  -1   7   9        2.32        3.22        0.11 o
   0   7   9        0.44        0.48        0.08 o
   1   7   9       -0.12        0.01        0.05 o
   2   7   9       -0.04        0.12        0.03 o
   3   7   9        0.12        0.16        0.06 o
   4   7   9        0.34        0.29        0.10 o
   5   7   9        0.08        0.14        0.05 o
   6   7   9        0.11        0.05        0.07 o
  -6   8   9       -0.09        0.02        0.07 o
  -5   8   9       14.07       15.88        0.23 o
  -4   8   9        3.68        4.23        0.13 o
  -3   8   9        4.69        4.80        0.14 o
  -2   8   9       15.78       15.66        0.21 o
  -1   8   9       -0.17        0.00        0.07 o
   0   8   9       11.76       12.43        0.13 o
   1   8   9        1.32        1.66        0.09 o
   2   8   9        2.11        1.96        0.11 o
   3   8   9        5.42        4.24        0.15 o
   4   8   9        0.05        0.03        0.04 o
   5   8   9        2.44        2.09        0.13 o
  -5   9   9        0.95        0.72        0.23 o
  -4   9   9        2.30        2.15        0.13 o
  -3   9   9        2.75        2.66        0.12 o
  -2   9   9        0.12        0.09        0.03 o
  -1   9   9        6.15        7.00        0.15 o
   0   9   9        1.57        2.09        0.07 o
   1   9   9        3.01        2.91        0.12 o
   2   9   9        2.63        2.79        0.12 o
   3   9   9        1.37        1.39        0.11 o
   4   9   9        1.46        1.43        0.12 o
  -4  10   9        0.02        0.06        0.03 o
  -3  10   9        0.09        0.05        0.04 o
  -2  10   9       -0.05        0.02        0.04 o
  -1  10   9        0.07        0.00        0.05 o
   0  10   9       -0.04        0.00        0.02 o
   1  10   9        0.29        0.23        0.10 o
   2  10   9        0.01        0.05        0.01 o
   3  10   9       -0.01        0.02        0.02 o
  -2  11   9        0.04        0.06        0.03 o
  -1  11   9        2.13        2.03        0.13 o
   0  11   9        0.30        0.23        0.08 o
   1  11   9        1.42        1.42        0.11 o
  -8   0  10        2.70        2.78        0.13 o
  -7   0  10       14.23       14.12        0.21 o
  -6   0  10        0.82        1.05        0.18 o
  -5   0  10       11.90       12.03        0.17 o
  -4   0  10        7.34        8.32        0.13 o
  -3   0  10        4.85        3.89        0.11 o
  -2   0  10       38.62       35.75        0.51 o
  -1   0  10        2.93        3.18        0.09 o
   0   0  10       41.78       39.45        0.34 o
   1   0  10        8.97        9.49        0.14 o
   2   0  10        2.79        2.90        0.10 o
   3   0  10       12.13       13.24        0.18 o
   4   0  10        9.25       10.55        0.17 o
   5   0  10       13.81       13.69        0.21 o
   6   0  10        0.83        0.48        0.18 o
   7   0  10        0.12        0.06        0.06 o
  -8   1  10        0.18        0.23        0.05 o
  -7   1  10        2.00        2.01        0.11 o
  -6   1  10       14.21       13.91        0.21 o
  -5   1  10        4.06        3.91        0.12 o
  -4   1  10        3.74        3.55        0.11 o
  -3   1  10        8.89        7.72        0.14 o
  -2   1  10       -0.07        0.00        0.03 o
  -1   1  10       19.63       17.78        0.27 o
   0   1  10        6.28        6.77        0.09 o
   1   1  10        4.72        4.58        0.11 o
   2   1  10       10.32       11.03        0.15 o
   3   1  10        0.59        0.56        0.12 o
   4   1  10        4.98        5.08        0.13 o
   5   1  10        1.23        1.24        0.10 o
   6   1  10        0.19        0.28        0.04 o
   7   1  10        0.55        0.54        0.15 o
  -8   2  10        0.55        0.77        0.16 o
  -7   2  10       -0.08        0.09        0.06 o
  -6   2  10       -0.01        0.11        0.02 o
  -5   2  10        5.87        5.52        0.14 o
  -4   2  10       -0.10        0.07        0.05 o
  -3   2  10       -0.05        0.05        0.03 o
  -2   2  10       -0.18        0.02        0.06 o
  -1   2  10        2.57        2.34        0.10 o
   0   2  10        2.79        3.09        0.07 o
   1   2  10       -0.01        0.06        0.01 o
   2   2  10        3.97        4.78        0.11 o
   3   2  10        1.67        1.54        0.10 o
   4   2  10        0.19        0.11        0.05 o
   5   2  10        0.00        0.07        0.01 o
   6   2  10        0.71        0.73        0.17 o
   7   2  10       -0.09        0.01        0.06 o
  -8   3  10        5.49        5.79        0.17 o
  -7   3  10        0.31        0.31        0.11 o
  -6   3  10       17.09       15.95        0.24 o
  -5   3  10       18.14       17.20        0.23 o
  -4   3  10       12.17       11.12        0.18 o
  -3   3  10       18.45       17.22        0.21 o
  -2   3  10        3.65        3.84        0.10 o
  -1   3  10       14.98       14.55        0.18 o
   0   3  10       17.71       19.09        0.14 o
   1   3  10       10.29       11.64        0.15 o
   2   3  10       12.49       12.32        0.17 o
   3   3  10        1.73        1.62        0.10 o
   4   3  10        6.27        5.25        0.14 o
   5   3  10        1.09        0.95        0.10 o
   6   3  10        0.71        0.65        0.17 o
   7   3  10        1.17        1.03        0.11 o
  -8   4  10        0.12        0.25        0.03 o
  -7   4  10        8.49        8.30        0.19 o
  -6   4  10        1.94        2.10        0.12 o
  -5   4  10        6.40        5.96        0.16 o
  -4   4  10       11.34       10.69        0.18 o
  -3   4  10        0.81        1.06        0.16 o
  -2   4  10       27.34       29.42        0.33 o
  -1   4  10        0.04        0.01        0.03 o
   0   4  10       17.12       16.80        0.14 o
   1   4  10        5.39        5.51        0.12 o
   2   4  10        1.62        1.67        0.09 o
   3   4  10        4.99        5.17        0.13 o
   4   4  10        0.01        0.01        0.02 o
   5   4  10        1.69        1.50        0.11 o
   6   4  10        1.20        0.73        0.10 o
  -8   5  10       -0.07        0.00        0.06 o
  -7   5  10       -0.11        0.00        0.07 o
  -6   5  10       -0.04        0.03        0.04 o
  -5   5  10        0.10        0.09        0.06 o
  -4   5  10        0.79        0.62        0.18 o
  -3   5  10        0.37        0.47        0.11 o
  -2   5  10        1.54        1.70        0.09 o
  -1   5  10        3.59        3.96        0.12 o
   0   5  10        0.15        0.07        0.04 o
   1   5  10        0.56        0.49        0.12 o
   2   5  10        0.09        0.00        0.04 o
   3   5  10        0.32        0.26        0.09 o
   4   5  10        0.08        0.18        0.05 o
   5   5  10        0.09        0.07        0.05 o
   6   5  10        0.08        0.11        0.05 o
  -7   6  10        4.22        4.03        0.16 o
  -6   6  10        0.13        0.07        0.04 o
  -5   6  10        4.77        5.32        0.14 o
  -4   6  10        6.24        6.91        0.15 o
  -3   6  10        3.36        3.46        0.12 o
  -2   6  10       17.47       17.52        0.21 o
  -1   6  10        2.85        2.44        0.11 o
   0   6  10       15.45       16.51        0.14 o
   1   6  10        3.11        3.30        0.11 o
   2   6  10        1.78        1.50        0.10 o
   3   6  10        4.38        3.97        0.13 o
   4   6  10        0.35        0.23        0.07 o
   5   6  10        1.59        1.42        0.11 o
   6   6  10        1.01        0.72        0.12 o
  -6   7  10        7.46        8.56        0.19 o
  -5   7  10        6.51        6.49        0.17 o
  -4   7  10        5.52        6.48        0.15 o
  -3   7  10       11.39       10.38        0.19 o
  -2   7  10        0.03        0.06        0.03 o
  -1   7  10       14.81       15.12        0.20 o
   0   7  10        3.62        3.76        0.09 o
   1   7  10        2.22        2.23        0.10 o
   2   7  10        9.91        9.98        0.18 o
   3   7  10        0.19        0.19        0.05 o
   4   7  10        3.68        3.32        0.14 o
   5   7  10        0.55        0.67        0.16 o
  -6   8  10        0.28        0.49        0.10 o
  -5   8  10        0.07        0.05        0.06 o
  -4   8  10        1.88        2.16        0.12 o
  -3   8  10       -0.20        0.09        0.09 o
  -2   8  10        0.57        0.65        0.15 o
  -1   8  10        1.06        1.03        0.10 o
   0   8  10        0.88        1.08        0.13 o
   1   8  10        0.13        0.25        0.03 o
   2   8  10        0.02        0.00        0.03 o
   3   8  10        0.77        1.04        0.18 o
   4   8  10       -0.02        0.00        0.03 o
  -5   9  10        0.03        0.13        0.04 o
  -4   9  10        0.63        0.56        0.16 o
  -3   9  10        2.45        2.39        0.13 o
  -2   9  10       -0.05        0.03        0.04 o
  -1   9  10        2.20        2.06        0.12 o
   0   9  10        1.75        1.82        0.08 o
   1   9  10        0.40        0.41        0.11 o
   2   9  10        1.14        0.84        0.11 o
   3   9  10        0.10        0.17        0.03 o
  -3  10  10        0.30        0.09        0.11 o
  -2  10  10        4.35        4.12        0.15 o
  -1  10  10        0.38        0.48        0.09 o
   0  10  10        3.14        2.84        0.09 o
   1  10  10        2.08        2.19        0.12 o
   2  10  10        0.47        0.38        0.14 o
  -8   1  11        2.60        2.85        0.13 o
  -7   1  11        0.06        0.02        0.04 o
  -6   1  11        3.79        3.75        0.14 o
  -5   1  11       14.73       14.59        0.21 o
  -4   1  11        3.49        3.29        0.11 o
  -3   1  11       10.43       10.08        0.16 o
  -2   1  11        4.01        3.50        0.11 o
  -1   1  11       11.15       10.55        0.16 o
   0   1  11        8.96        9.32        0.10 o
   1   1  11        3.40        3.93        0.10 o
   2   1  11        4.38        4.80        0.12 o
   3   1  11        1.20        1.02        0.09 o
   4   1  11        2.16        2.17        0.11 o
   5   1  11        1.76        1.41        0.11 o
   6   1  11        0.04        0.07        0.04 o
  -8   2  11        0.06        0.13        0.03 o
  -7   2  11        8.55        9.11        0.19 o
  -6   2  11       16.03       16.10        0.23 o
  -5   2  11       10.40       10.71        0.18 o
  -4   2  11       14.27       13.96        0.20 o
  -3   2  11        1.84        1.61        0.09 o
  -2   2  11       10.86       10.96        0.16 o
  -1   2  11       13.09       11.92        0.17 o
   0   2  11        3.38        3.21        0.07 o
   1   2  11       13.33       13.53        0.17 o
   2   2  11        0.01        0.15        0.01 o
   3   2  11        3.66        3.48        0.12 o
   4   2  11        4.02        4.42        0.13 o
   5   2  11        1.03        0.95        0.10 o
   6   2  11        1.80        1.79        0.12 o
  -8   3  11        0.04        0.12        0.04 o
  -7   3  11        0.63        0.74        0.17 o
  -6   3  11        0.52        0.65        0.16 o
  -5   3  11        4.45        4.76        0.15 o
  -4   3  11        0.42        0.63        0.13 o
  -3   3  11        4.28        4.04        0.13 o
  -2   3  11        0.80        0.74        0.16 o
  -1   3  11        0.75        0.97        0.16 o
   0   3  11        0.00        0.14        0.01 o
   1   3  11       -0.09        0.13        0.04 o
   2   3  11        4.13        4.69        0.12 o
   3   3  11        0.39        0.46        0.10 o
   4   3  11        0.34        0.35        0.09 o
   5   3  11        0.30        0.22        0.10 o
   6   3  11        0.29        0.25        0.11 o
  -7   4  11        1.75        1.48        0.12 o
  -6   4  11        2.10        1.87        0.12 o
  -5   4  11        3.39        2.98        0.14 o
  -4   4  11        8.79        8.81        0.18 o
  -3   4  11        2.84        2.87        0.11 o
  -2   4  11        0.44        0.36        0.11 o
  -1   4  11        9.37        8.19        0.16 o
   0   4  11        3.67        3.79        0.09 o
   1   4  11        3.71        3.68        0.12 o
   2   4  11        1.39        1.67        0.09 o
   3   4  11        1.92        1.45        0.10 o
   4   4  11        1.26        1.23        0.10 o
   5   4  11        0.18        0.16        0.04 o
   6   4  11        0.80        0.61        0.20 o
  -7   5  11        0.91        1.03        0.23 o
  -6   5  11        3.99        3.36        0.14 o
  -5   5  11        8.01        7.76        0.17 o
  -4   5  11        0.14        0.14        0.07 o
  -3   5  11       26.20       25.98        0.26 o
  -2   5  11        1.51        1.81        0.09 o
  -1   5  11       13.26       11.62        0.19 o
   0   5  11       14.54       14.51        0.14 o
   1   5  11        3.01        3.06        0.11 o
   2   5  11       12.56       12.38        0.19 o
   3   5  11        0.71        0.52        0.15 o
   4   5  11        2.31        2.37        0.12 o
   5   5  11        2.56        1.87        0.13 o
  -7   6  11        1.34        1.49        0.13 o
  -6   6  11        0.54        0.34        0.16 o
  -5   6  11        0.03        0.13        0.02 o
  -4   6  11        4.47        4.22        0.14 o
  -3   6  11        0.57        0.75        0.15 o
  -2   6  11        3.42        3.03        0.13 o
  -1   6  11        4.09        4.34        0.13 o
   0   6  11        4.54        4.44        0.10 o
   1   6  11        4.33        4.14        0.13 o
   2   6  11        0.06        0.00        0.04 o
   3   6  11        2.09        2.20        0.11 o
   4   6  11        0.41        0.32        0.13 o
   5   6  11        0.66        0.54        0.18 o
  -6   7  11       -0.11        0.10        0.08 o
  -5   7  11        0.25        0.56        0.08 o
  -4   7  11        0.03        0.11        0.03 o
  -3   7  11        0.31        0.39        0.08 o
  -2   7  11        0.83        0.81        0.18 o
  -1   7  11        2.19        2.84        0.12 o
   0   7  11        0.98        1.45        0.14 o
   1   7  11        0.49        0.61        0.13 o
   2   7  11        0.03        0.06        0.03 o
   3   7  11        0.07        0.00        0.03 o
   4   7  11        0.01        0.02        0.02 o
  -5   8  11        0.91        0.99        0.21 o
  -4   8  11        4.22        3.93        0.14 o
  -3   8  11        0.28        0.15        0.10 o
  -2   8  11        4.30        4.68        0.14 o
  -1   8  11        3.58        3.52        0.13 o
   0   8  11        0.18        0.24        0.03 o
   1   8  11        6.43        6.81        0.16 o
   2   8  11        0.04        0.01        0.04 o
   3   8  11        2.33        1.85        0.13 o
  -4   9  11        0.50        0.54        0.14 o
  -3   9  11        1.92        1.64        0.13 o
  -2   9  11        0.04        0.09        0.04 o
  -1   9  11        1.13        1.02        0.11 o
   0   9  11        1.44        1.44        0.08 o
   1   9  11        0.37        0.19        0.12 o
   2   9  11        0.95        0.75        0.21 o
  -1  10  11        0.10        0.14        0.04 o
   0  10  11        0.16        0.22        0.05 o
  -8   0  12        0.07        0.07        0.05 o
  -7   0  12        1.38        1.27        0.11 o
  -6   0  12       16.69       16.64        0.24 o
  -5   0  12        3.48        3.04        0.13 o
  -4   0  12       26.21       26.04        0.26 o
  -3   0  12        0.42        0.58        0.10 o
  -2   0  12       13.96       12.70        0.19 o
  -1   0  12       22.01       20.75        0.32 o
   0   0  12        4.87        4.79        0.09 o
   1   0  12        8.78        8.25        0.15 o
   2   0  12        0.05        0.02        0.03 o
   3   0  12        3.91        4.09        0.13 o
   4   0  12        1.61        1.38        0.11 o
   5   0  12        0.13        0.16        0.06 o
   6   0  12        2.10        1.74        0.12 o
  -7   1  12        0.12        0.08        0.06 o
  -6   1  12        0.13        0.11        0.06 o
  -5   1  12        7.18        7.04        0.17 o
  -4   1  12        0.03        0.07        0.03 o
  -3   1  12        6.31        5.49        0.14 o
  -2   1  12        3.53        3.36        0.12 o
  -1   1  12        0.64        0.50        0.14 o
   0   1  12        3.81        3.90        0.08 o
   1   1  12       -0.08        0.00        0.04 o
   2   1  12        2.70        3.04        0.11 o
   3   1  12        0.54        0.70        0.12 o
   4   1  12        0.25        0.38        0.06 o
   5   1  12        0.98        0.94        0.22 o
   6   1  12        0.29        0.09        0.10 o
  -7   2  12        0.38        0.53        0.14 o
  -6   2  12        0.43        0.61        0.14 o
  -5   2  12        0.18        0.16        0.05 o
  -4   2  12        8.63        8.38        0.17 o
  -3   2  12        0.16        0.07        0.03 o
  -2   2  12        0.25        0.32        0.08 o
  -1   2  12        1.49        1.14        0.10 o
   0   2  12        1.02        1.20        0.06 o
   1   2  12        1.47        1.43        0.09 o
   2   2  12       -0.10        0.04        0.05 o
   3   2  12        0.42        0.66        0.10 o
   4   2  12        0.73        0.75        0.15 o
   5   2  12        0.12        0.13        0.06 o
   6   2  12        0.11        0.00        0.07 o
  -7   3  12        3.13        3.24        0.15 o
  -6   3  12        1.42        1.37        0.12 o
  -5   3  12       14.75       14.66        0.23 o
  -4   3  12        0.43        0.31        0.13 o
  -3   3  12        6.63        6.35        0.15 o
  -2   3  12        8.80        7.93        0.16 o
  -1   3  12        0.34        0.21        0.10 o
   0   3  12       12.12       11.42        0.13 o
   1   3  12        0.77        0.97        0.14 o
   2   3  12        5.58        5.34        0.14 o
   3   3  12        2.54        2.59        0.11 o
   4   3  12        0.66        0.57        0.15 o
   5   3  12        1.72        1.42        0.12 o
  -7   4  12        1.55        1.69        0.13 o
  -6   4  12        3.85        3.84        0.15 o
  -5   4  12       -0.17        0.02        0.08 o
  -4   4  12        9.89        9.52        0.19 o
  -3   4  12        3.82        3.98        0.13 o
  -2   4  12        1.24        1.08        0.09 o
  -1   4  12        9.17        8.51        0.17 o
   0   4  12        0.04        0.07        0.02 o
   1   4  12       12.12       11.96        0.19 o
   2   4  12        0.45        0.42        0.12 o
   3   4  12        1.10        1.12        0.10 o
   4   4  12        1.74        1.42        0.11 o
   5   4  12       -0.08        0.03        0.06 o
  -6   5  12        0.05        0.01        0.04 o
  -5   5  12       -0.04        0.02        0.04 o
  -4   5  12        1.06        1.05        0.10 o
  -3   5  12       -0.32        0.10        0.11 o
  -2   5  12        0.92        1.31        0.19 o
  -1   5  12        0.88        0.98        0.19 o
   0   5  12        1.03        1.39        0.07 o
   1   5  12        0.39        0.47        0.11 o
   2   5  12       -0.04        0.03        0.04 o
   3   5  12       -0.08        0.00        0.05 o
   4   5  12        0.12        0.00        0.06 o
   5   5  12        0.12        0.03        0.07 o
  -6   6  12        1.96        1.91        0.13 o
  -5   6  12       -0.05        0.05        0.04 o
  -4   6  12        4.74        4.75        0.15 o
  -3   6  12        0.70        0.77        0.17 o
  -2   6  12        5.13        5.47        0.14 o
  -1   6  12        4.09        3.80        0.14 o
   0   6  12        0.03        0.27        0.02 o
   1   6  12        5.50        5.88        0.15 o
   2   6  12       -0.03        0.15        0.03 o
   3   6  12        1.56        1.27        0.10 o
   4   6  12        1.46        1.15        0.12 o
  -5   7  12        2.75        2.66        0.13 o
  -4   7  12        0.74        0.93        0.17 o
  -3   7  12        7.59        7.70        0.17 o
  -2   7  12        1.36        1.29        0.11 o
  -1   7  12        0.27        0.35        0.07 o
   0   7  12        4.97        5.41        0.11 o
   1   7  12        0.06        0.01        0.04 o
   2   7  12        2.52        2.17        0.13 o
   3   7  12        1.32        1.31        0.12 o
  -4   8  12        0.14        0.09        0.07 o
  -3   8  12       -0.05        0.03        0.04 o
  -2   8  12        0.06        0.02        0.04 o
  -1   8  12        0.32        0.20        0.10 o
   0   8  12       -0.01        0.03        0.01 o
   1   8  12        0.19        0.31        0.05 o
   2   8  12       -0.09        0.06        0.06 o
  -2   9  12        0.67        0.70        0.18 o
  -1   9  12        0.09        0.00        0.06 o
   0   9  12        1.62        1.48        0.08 o
  -7   1  13        1.27        1.47        0.12 o
  -6   1  13       -0.16        0.01        0.07 o
  -5   1  13       10.55       10.54        0.20 o
  -4   1  13        1.65        1.90        0.12 o
  -3   1  13        7.53        7.53        0.15 o
  -2   1  13       10.59        9.09        0.18 o
  -1   1  13        0.19        0.09        0.05 o
   0   1  13        9.69        9.41        0.12 o
   1   1  13        0.03        0.15        0.03 o
   2   1  13        1.56        1.64        0.10 o
   3   1  13        1.82        1.83        0.11 o
   4   1  13        0.02        0.05        0.03 o
   5   1  13        0.98        0.85        0.22 o
  -7   2  13        0.09        0.18        0.06 o
  -6   2  13        5.67        5.69        0.17 o
  -5   2  13        2.11        1.77        0.12 o
  -4   2  13       16.45       15.32        0.23 o
  -3   2  13        2.60        2.48        0.11 o
  -2   2  13        0.18        0.17        0.05 o
  -1   2  13       10.52        9.47        0.18 o
   0   2  13        1.29        1.40        0.07 o
   1   2  13        4.13        4.01        0.12 o
   2   2  13        2.91        2.67        0.12 o
   3   2  13        1.65        1.59        0.11 o
   4   2  13        1.02        0.78        0.10 o
   5   2  13        0.13        0.13        0.06 o
  -6   3  13        0.19        0.14        0.05 o
  -5   3  13       -0.14        0.06        0.08 o
  -4   3  13        0.51        0.46        0.14 o
  -3   3  13       -0.04        0.03        0.03 o
  -2   3  13        2.73        2.90        0.12 o
  -1   3  13       -0.09        0.03        0.05 o
   0   3  13        0.07        0.07        0.03 o
   1   3  13        0.57        0.47        0.14 o
   2   3  13        0.03        0.15        0.03 o
   3   3  13        0.12        0.16        0.06 o
   4   3  13       -0.01        0.03        0.02 o
   5   3  13        0.15        0.15        0.08 o
  -6   4  13        1.74        1.75        0.14 o
  -5   4  13        0.01        0.14        0.02 o
  -4   4  13        2.27        2.06        0.13 o
  -3   4  13        1.36        1.70        0.11 o
  -2   4  13        1.37        1.05        0.11 o
  -1   4  13        0.99        0.87        0.22 o
   0   4  13        0.65        0.62        0.11 o
   1   4  13        4.18        4.75        0.14 o
   2   4  13        0.07        0.19        0.05 o
   3   4  13        0.12        0.06        0.03 o
   4   4  13        0.80        0.50        0.18 o
  -6   5  13       -0.02        0.13        0.03 o
  -5   5  13        3.25        2.96        0.15 o
  -4   5  13        2.16        2.37        0.12 o
  -3   5  13        4.47        3.82        0.14 o
  -2   5  13        6.24        6.38        0.16 o
  -1   5  13        0.19        0.09        0.05 o
   0   5  13        7.13        6.53        0.12 o
   1   5  13        1.42        1.39        0.11 o
   2   5  13        2.57        2.35        0.12 o
   3   5  13        1.65        1.60        0.12 o
   4   5  13        0.02        0.00        0.03 o
  -5   6  13       -0.08        0.12        0.06 o
  -4   6  13        1.26        1.19        0.11 o
  -3   6  13        1.36        1.66        0.12 o
  -2   6  13        1.32        1.06        0.11 o
  -1   6  13        0.34        0.22        0.10 o
   0   6  13        0.70        0.71        0.12 o
   1   6  13        2.03        1.85        0.12 o
   2   6  13        0.62        0.50        0.16 o
   3   6  13       -0.03        0.14        0.03 o
  -4   7  13        0.40        0.46        0.14 o
  -3   7  13        0.03        0.25        0.03 o
  -2   7  13       -0.02        0.02        0.03 o
  -1   7  13        0.09        0.09        0.04 o
   0   7  13       -0.01        0.09        0.01 o
   1   7  13        0.53        0.76        0.15 o
   2   7  13        0.31        0.35        0.08 o
  -2   8  13        0.05        0.06        0.04 o
  -1   8  13        1.17        1.03        0.11 o
   0   8  13        0.58        0.63        0.11 o
   1   8  13        0.67        0.74        0.18 o
  -6   0  14        0.23        0.17        0.07 o
  -5   0  14        8.13        8.23        0.18 o
  -4   0  14        9.54        8.36        0.19 o
  -3   0  14        9.39        8.96        0.18 o
  -2   0  14        0.07        0.11        0.04 o
  -1   0  14       12.50       11.39        0.20 o
   0   0  14        2.73        2.82        0.09 o
   1   0  14        2.91        3.25        0.12 o
   2   0  14        3.39        2.70        0.13 o
   3   0  14        0.10        0.08        0.06 o
   4   0  14        2.31        1.99        0.13 o
  -6   1  14       -0.07        0.02        0.05 o
  -5   1  14        0.87        0.95        0.22 o
  -4   1  14        0.31        0.33        0.11 o
  -3   1  14        1.12        0.93        0.10 o
  -2   1  14        3.17        2.60        0.13 o
  -1   1  14        0.65        0.57        0.16 o
   0   1  14        1.09        1.03        0.08 o
   1   1  14        0.83        0.58        0.16 o
   2   1  14        0.20        0.20        0.04 o
   3   1  14        0.97        0.96        0.22 o
   4   1  14        0.10        0.00        0.06 o
  -6   2  14        0.80        0.79        0.20 o
  -5   2  14        1.31        0.96        0.11 o
  -4   2  14       -0.09        0.07        0.06 o
  -3   2  14        2.84        2.96        0.12 o
  -2   2  14       -0.08        0.01        0.05 o
  -1   2  14        1.91        1.58        0.12 o
   0   2  14        0.26        0.30        0.06 o
   1   2  14        0.60        0.64        0.14 o
   2   2  14        0.59        0.69        0.14 o
   3   2  14        0.03        0.09        0.03 o
   4   2  14       -0.03        0.12        0.03 o
  -6   3  14        0.53        0.48        0.17 o
  -5   3  14        4.05        3.61        0.15 o
  -4   3  14        4.14        3.83        0.14 o
  -3   3  14        1.21        1.24        0.10 o
  -2   3  14        3.54        2.96        0.13 o
  -1   3  14        1.68        1.50        0.12 o
   0   3  14        3.80        3.23        0.10 o
   1   3  14        3.36        3.34        0.13 o
   2   3  14        0.51        0.41        0.13 o
   3   3  14        1.61        1.41        0.11 o
   4   3  14        0.08        0.04        0.05 o
  -5   4  14        0.89        0.70        0.21 o
  -4   4  14        1.18        1.24        0.12 o
  -3   4  14        6.74        5.64        0.17 o
  -2   4  14        0.55        0.47        0.16 o
  -1   4  14        2.70        2.08        0.13 o
   0   4  14        0.91        1.06        0.13 o
   1   4  14        0.47        0.21        0.14 o
   2   4  14        2.85        2.57        0.13 o
   3   4  14        0.05        0.11        0.02 o
  -5   5  14        0.03        0.01        0.03 o
  -4   5  14        0.06        0.01        0.05 o
  -3   5  14       -0.01        0.00        0.02 o
  -2   5  14       -0.04        0.11        0.04 o
  -1   5  14        0.01        0.09        0.01 o
   0   5  14        0.44        0.44        0.09 o
   1   5  14        0.04        0.07        0.04 o
   2   5  14        0.05        0.04        0.04 o
   3   5  14        0.11        0.01        0.06 o
  -4   6  14        0.70        0.49        0.18 o
  -3   6  14        3.34        3.23        0.14 o
  -2   6  14        0.11        0.21        0.03 o
  -1   6  14        0.89        0.69        0.21 o
   0   6  14        0.57        0.65        0.11 o
   1   6  14        0.45        0.57        0.13 o
   2   6  14        0.76        0.70        0.17 o
  -2   7  14        2.44        2.39        0.13 o
  -1   7  14       -0.10        0.02        0.06 o
   0   7  14        0.09        0.21        0.03 o
  -5   1  15        0.04        0.10        0.04 o
  -4   1  15        4.95        5.22        0.15 o
  -3   1  15        0.06        0.05        0.02 o
  -2   1  15        3.94        3.45        0.14 o
  -1   1  15        2.31        2.39        0.13 o
   0   1  15        1.13        1.09        0.08 o
   1   1  15        2.23        2.03        0.12 o
   2   1  15        0.09        0.03        0.04 o
   3   1  15        1.44        1.30        0.12 o
  -5   2  15        1.47        1.36        0.13 o
  -4   2  15       -0.05        0.04        0.04 o
  -3   2  15        5.53        4.88        0.16 o
  -2   2  15        0.07        0.06        0.05 o
  -1   2  15        2.05        1.55        0.12 o
   0   2  15        2.78        2.74        0.09 o
   1   2  15        0.08        0.08        0.05 o
   2   2  15        2.14        1.93        0.12 o
   3   2  15       -0.04        0.16        0.04 o
  -4   3  15        0.06        0.09        0.05 o
  -3   3  15        0.21        0.28        0.05 o
  -2   3  15        0.01        0.15        0.02 o
  -1   3  15        0.17        0.25        0.05 o
   0   3  15        0.12        0.11        0.03 o
   1   3  15        0.11        0.13        0.06 o
   2   3  15        0.05        0.01        0.02 o
  -4   4  15        0.04        0.13        0.03 o
  -3   4  15        0.43        0.48        0.14 o
  -2   4  15        0.46        0.41        0.11 o
  -1   4  15        0.75        0.50        0.21 o
   0   4  15        0.56        0.43        0.10 o
   1   4  15        0.10        0.01        0.05 o
   2   4  15        1.33        1.20        0.11 o
  -3   5  15       -0.18        0.00        0.08 o
  -2   5  15        4.82        3.83        0.16 o
  -1   5  15        0.13        0.09        0.08 o
   0   5  15        0.17        0.18        0.03 o
   1   5  15        2.50        2.31        0.13 o
  -4   0  16        0.86        0.96        0.20 o
  -3   0  16        3.75        2.95        0.15 o
  -2   0  16        1.52        1.32        0.12 o
  -1   0  16        0.61        0.58        0.17 o
   0   0  16        2.40        2.07        0.09 o
   1   0  16        0.13        0.10        0.03 o
  -4   1  16        0.83        0.81        0.22 o
  -3   1  16       -0.03        0.02        0.03 o
  -2   1  16        0.52        0.37        0.14 o
  -1   1  16        0.57        0.54        0.17 o
   0   1  16       -0.03        0.00        0.02 o
   1   1  16        0.74        0.60        0.17 o
  -3   2  16       -0.11        0.03        0.07 o
  -2   2  16        0.51        0.45        0.14 o
  -1   2  16       -0.04        0.03        0.04 o
   0   2  16        0.18        0.28        0.03 o
   1   2  16        0.11        0.08        0.06 o
  -3   3  16        0.16        0.33        0.09 o
  -2   3  16        2.14        1.72        0.13 o
  -1   3  16        0.65        0.67        0.19 o
   0   3  16        0.05        0.00        0.02 o
